# Supplementary material for: Comparative Transcriptomic Analysis Reveals the Underlying Mechanism of Piriformospora indica-Enhanced Root Rot Resistance in Gerbera hybrida
Source: Plants (Basel). 2026 Jun 8;15(12):1771. doi: 10.3390/plants15121771 (PMC13306804; doi:10.3390/plants15121771)
Supplement: Supplementary file 1 [file plants-15-01771-s001.zip]

Archive with 3 entries (3 files):
- Figure S1.png
- Figure S2.png
- Supplemental Tables.xlsx
