# Supplementary material for: Comparative Transcriptomic Analysis Reveals the Underlying Mechanism of Piriformospora indica-Enhanced Root Rot Resistance in Gerbera hybrida
Source: Plants (Basel). 2026 Jun 8;15(12):1771. doi: 10.3390/plants15121771 (PMC13306804; doi:10.3390/plants15121771)
Supplement: Supplementary file 1 [file plants-15-01771-s001.zip › Supplemental Tables.xlsx]

## Sheet: Table S1
Supplemental Table S1 Statistics analysis results of transcriptome sequencing data
Sample name	Total clean read (Mb)	Total clean base (Gb)	Clean read Q20 (%)	Clean read Q30 (%)	Total mapping ratio (%)
CK1	68.94	6.89	97.55	90.25	88.63
CK2	69.16	6.92	97.39	89.72	89.59
CK3	69.02	6.9	97.29	89.43	88.66
PC1	66.62	6.66	97.23	89.24	87.18
PC2	66.13	6.61	97.63	89.9	87.12
PC3	66.9	6.69	97.55	89.47	85.33
PI1	64.15	6.42	97.52	90.05	82.71
PI2	66.56	6.66	97.31	89.47	88.57
PI3	70.32	7.03	97.74	90.04	88.94
PP1	67.58	6.76	97.12	89.06	83.73
PP2	65.16	6.52	97.12	89.01	86.57
PP3	63.44	6.34	97.76	90.2	88.11

## Sheet: Table S2
Supplemental Table S2 DEGs identified in the CK vs PI comparison
Gene_id	Average_FPKM_CK	Average_FPKM_PI	Fold change	Description
CL19102.Contig1_All	26.723	1078.6	4.7588	NA
CL17753.Contig3_All	1.173	45.966	4.74299	Probable lipid transfer
CL4460.Contig15_All	2.113	109.51	4.62337	NA
Unigene11527_All	1.656	38.476	4.25422	NPR1 interacting
CL8792.Contig2_All	1.23	26.64	3.90151	Staygreen protein
CL1192.Contig1_All	1.03	18.566	3.83596	Protein of unknown function DUF260
CL3879.Contig10_All	1.136	21.656	3.71675	Sodium/calcium exchanger protein
CL2795.Contig3_All	1.943	37.513	3.70981	NA
Unigene12842_All	1.28	31.453	3.6972	NA
Unigene22197_All	1.496	24.16	3.65754	Inorganic H+ pyrophosphatase
Unigene178336_All	1.42	24.136	3.49549	Protein kinase domain
CL19172.Contig16_All	2.2	34.04	3.46132	NA
Unigene12090_All	1.08	16.883	3.36067	NA
CL19520.Contig1_All	2.496	29.096	3.31352	MTH865-like family
CL8119.Contig2_All	2.253	30.426	3.2785	Reverse transcriptase-like
Unigene118017_All	1.243	13.166	3.25614	EPSP synthase (3-phosphoshikimate 1-carboxyvinyltransferase)
CL622.Contig6_All	1.113	11.806	3.21383	Cytochrome P450
CL1192.Contig2_All	18.15	214.143	3.19407	Protein of unknown function DUF260
CL1218.Contig2_All	1.48	13.426	3.02401	Glycosyl hydrolase family 1
Unigene35560_All	2.353	21.266	2.96933	NA
CL564.Contig7_All	3.106	27.216	2.94676	UDP-glucoronosyl and UDP-glucosyl transferase
CL9499.Contig3_All	2.71	26.3	2.94594	WRKY DNA -binding domain
Unigene81795_All	4.45	41.056	2.93548	Protein kinase domain
Unigene25249_All	4.746	40.573	2.93325	2OG-Fe(II) oxygenase superfamily
Unigene56111_All	12.693	123.223	2.9057	Hydrophobic seed protein
CL19728.Contig4_All	2.67	21.893	2.89064	Calmodulin binding protein-like
CL19676.Contig1_All	1.526	14.006	2.88993	Thiamine pyrophosphate enzyme, N-terminal TPP binding domain
CL925.Contig3_All	1.246	10.006	2.88796	NA
CL773.Contig5_All	1.88	16.873	2.88533	Reverse transcriptase (RNA-dependent DNA polymerase)
Unigene113674_All	1.236	10.716	2.88483	NA
Unigene110175_All	1.35	11.183	2.86154	Endomembrane protein 70
Unigene154423_All	27.026	215.773	2.82892	NA
CL9179.Contig2_All	2.413	21.376	2.81471	Plastocyanin-like domain
CL18914.Contig9_All	3.743	30.733	2.81079	Ankyrin repeats (3 copies)
CL7532.Contig1_All	3.136	23.23	2.79618	Thiamine pyrophosphate enzyme, C-terminal TPP binding domain
Unigene118068_All	1.396	10.636	2.76397	Sugar (and other) transporter
CL4980.Contig1_All	4.886	41.633	2.75238	Organ specific protein
Unigene8000_All	1.26	9.283	2.74293	Domain of unknown function (DUF239)
Unigene141742_All	1.876	13.47	2.73295	Flavin containing amine oxidoreductase
Unigene24880_All	4.203	29.806	2.71359	NA
Unigene29272_All	7.893	53.486	2.69219	Sid-5 family
Unigene23234_All	1.31	8.866	2.64592	Bacteriophage holin family HP1
CL136.Contig21_All	3.07	20.396	2.63672	Endonuclease/Exonuclease/phosphatase family
CL5109.Contig5_All	16.02	108.316	2.63022	NA
Unigene40794_All	4.226	33.806	2.62441	Glutaredoxin
CL20071.Contig3_All	1.683	11.346	2.61558	Eukaryotic cytochrome b561
Unigene67875_All	3.016	24.503	2.61436	NA
Unigene50989_All	1.113	6.933	2.60789	AP2 domain
CL1218.Contig23_All	4.62	32.12	2.60208	Glycosyl hydrolase family 1
CL19884.Contig24_All	1.103	8.976	2.59829	Endoplasmic Reticulum Oxidoreductin 1 (ERO1)
CL3078.Contig1_All	3.276	20.966	2.58152	PHD-finger
CL1407.Contig5_All	1.643	10.106	2.54995	AP2 domain
CL4939.Contig14_All	16.346	125.066	2.53628	Gamma-thionin family
Unigene30141_All	1.533	10.12	2.53195	Senescence-associated protein
Unigene65934_All	3.826	23.646	2.48558	Hsp20/alpha crystallin family
Unigene8318_All	1.506	8.59	2.46021	PCO_ADO
CL11185.Contig5_All	1.876	10.803	2.4575	NA
Unigene154466_All	2.24	13.143	2.45199	NA
Unigene22419_All	6	33.113	2.45077	CS domain
Unigene20973_All	1.403	8.44	2.41131	NA
Unigene25678_All	1.01	5.45	2.395	NA
CL680.Contig2_All	2.163	11.676	2.3949	Plant protein of unknown function (DUF936)
CL1266.Contig16_All	1.05	5.506	2.38722	ATPase family associated with various cellular activities (AAA)
Unigene9410_All	3.566	19.386	2.35994	NB-ARC domain
Unigene29298_All	4.416	23.866	2.3442	ABC transporter transmembrane region
CL2999.Contig1_All	3.183	16.46	2.3398	VMA21-like domain
Unigene8173_All	1.546	8.03	2.32511	NA
CL16817.Contig2_All	36.88	183.233	2.30279	NA
Unigene41738_All	1.476	7.663	2.30249	NA
Unigene20897_All	1.183	5.95	2.29543	RNA polymerase Rpb5, C-terminal domain
Unigene9489_All	1.75	9.21	2.28865	PCNA-associated factor
CL10935.Contig1_All	1.21	6.01	2.27135	NA
Unigene40025_All	1.513	7.976	2.2701	MatE
Unigene69584_All	16.946	81.016	2.25803	NA
CL17634.Contig1_All	7.54	37.52	2.25142	NA
CL458.Contig5_All	1.833	8.583	2.22821	Glycosyl transferase family 8
CL2802.Contig5_All	1.013	4.996	2.2254	O-methyltransferase
CL2153.Contig1_All	1.156	5.516	2.22253	Hsp20/alpha crystallin family
CL1886.Contig4_All	1.99	9.393	2.22051	NA
Unigene110236_All	2.77	12.96	2.21195	Protein kinase domain
CL5689.Contig2_All	1.043	5.28	2.1971	NA
CL19010.Contig7_All	11.07	52.386	2.19336	2OG-Fe(II) oxygenase superfamily
CL845.Contig62_All	21.81	102.996	2.18906	Zinc-binding dehydrogenase
CL4696.Contig7_All	1.27	5.98	2.18764	NA
CL19784.Contig24_All	3.54	17.283	2.18557	AP2 domain
CL19201.Contig5_All	1.403	7.3	2.18362	Collagen triple helix repeat (20 copies)
Unigene22874_All	1.09	4.973	2.16953	Reovirus sigma C capsid protein
Unigene6623_All	1.343	6.463	2.16684	Domain of unknown function (DUF4409)
CL18680.Contig3_All	1.86	8.316	2.15624	Protein tyrosine kinase
CL15467.Contig2_All	1.876	9.266	2.15293	Cornifin (SPRR) family
CL16890.Contig12_All	4.13	21.806	2.15292	Pericardin like repeat
CL17634.Contig3_All	1.643	7.603	2.1437	NA
Unigene6848_All	1.426	6.566	2.13598	CBS domain
CL15090.Contig5_All	1.2	5.513	2.13277	NA
Unigene10552_All	10.02	43.75	2.12904	2OG-Fe(II) oxygenase superfamily
Unigene51028_All	1.303	6.286	2.11617	PQ loop repeat
CL14172.Contig1_All	1.443	6.936	2.1081	C1 domain
Unigene29434_All	1.16	5.1	2.10477	hAT family C-terminal dimerisation region
Unigene10671_All	1.643	8.413	2.10385	Domain of unknown function (DUF4409)
CL6387.Contig9_All	35.35	167.176	2.10122	Plant protein of unknown function (DUF946)
CL3648.Contig1_All	1.48	6.293	2.09658	AP2 domain
CL2040.Contig3_All	2.51	11.306	2.08718	Wound-induced protein
Unigene21498_All	1.816	7.993	2.07368	Eukaryotic membrane protein family
Unigene47365_All	2.403	10.536	2.07284	non-haem dioxygenase in morphine synthesis N-terminal
CL19877.Contig3_All	1.983	8.373	2.05696	Ring finger domain
CL4733.Contig3_All	1.846	8.72	2.05569	Protein of unknown function (DUF1681)
Unigene61321_All	3.73	16.553	2.05125	LVIVD repeat
CL1069.Contig1_All	21.183	93.376	2.04642	AP2 domain
Unigene10202_All	7.973	32.786	2.03837	HAD superfamily, subfamily IIIB (Acid phosphatase)
CL4696.Contig3_All	1.17	4.866	2.02878	gag-polypeptide of LTR copia-type
Unigene26052_All	1.07	4.32	2.01571	NA
Unigene30570_All	2.443	9.92	2.00858	Uncharacterized protein family (UPF0051)
CL9140.Contig4_All	5.08	20.793	2.00226	RNA recognition motif. (a.k.a. RRM, RBD, or RNP domain)
CL10172.Contig1_All	1.426	6.04	1.98288	NA
CL2040.Contig4_All	2.533	10.783	1.96531	Wound-induced protein
CL19520.Contig3_All	1.296	5.02	1.95637	Retrotransposon gag protein
CL2153.Contig2_All	4.033	16.753	1.95596	Hsp20/alpha crystallin family
CL16817.Contig5_All	2.67	10.423	1.95577	NA
CL17559.Contig4_All	1.046	3.993	1.94658	Patatin-like phospholipase
CL6992.Contig2_All	1.75	6.693	1.93183	NA
CL19655.Contig5_All	5.74	21.523	1.92612	Lipoxygenase
Unigene27048_All	3.443	13.056	1.91788	Terpene synthase family, metal binding domain
Unigene18228_All	5.05	18.866	1.91244	NA
CL14.Contig6_All	37.616	138.986	1.90768	Cytochrome P450
CL1506.Contig3_All	1.78	6.766	1.88085	2OG-Fe(II) oxygenase superfamily
CL19502.Contig11_All	13.843	53.536	1.8772	Cys/Met metabolism PLP-dependent enzyme
CL20062.Contig29_All	1.05	3.816	1.87718	Ulp1 protease family, C-terminal catalytic domain
CL20044.Contig2_All	7.58	27.323	1.86719	Lytic transglycolase
Unigene28693_All	1.93	7.56	1.86665	Serine carboxypeptidase
Unigene40404_All	4.933	17.873	1.86561	Domain of unknown function (DUF4228)
CL123.Contig18_All	2.17	8.183	1.85679	Protein of unknown function (DUF616)
CL2665.Contig2_All	1.49	5.653	1.84279	WRKY DNA -binding domain
CL2040.Contig1_All	2.196	8.563	1.84191	Wound-induced protein
CL551.Contig5_All	2.176	7.793	1.83343	Armadillo/beta-catenin-like repeat
Unigene39941_All	1.566	5.566	1.83232	NA
CL7449.Contig3_All	2.68	9.753	1.81725	NA
CL371.Contig11_All	4.836	17.15	1.81542	Phloem protein 2
CL18290.Contig1_All	1.173	4.323	1.81179	Taurine catabolism dioxygenase TauD, TfdA family
CL2174.Contig5_All	8.953	30.52	1.79694	NA
Unigene40418_All	1.39	4.936	1.78192	NA
CL4956.Contig3_All	3.3	12.053	1.78054	Transferase family
CL665.Contig1_All	7.123	24.723	1.77269	OTU-like cysteine protease
CL210.Contig8_All	10.55	38.413	1.77015	ADP-ribosylation factor family
CL7917.Contig2_All	1.613	5.56	1.76695	Myb-like DNA-binding domain
CL4800.Contig6_All	1.71	5.903	1.7659	NA
CL14596.Contig1_All	1.55	5.276	1.75368	NA
Unigene11599_All	2.403	8.173	1.75303	NA
Unigene55793_All	5.396	18.62	1.7515	Helix-loop-helix DNA-binding domain
CL1041.Contig2_All	1.133	3.943	1.75139	NA
Unigene9496_All	1.296	4.326	1.75009	Protein kinase domain
Unigene7950_All	1.186	4.213	1.744	NA
CL845.Contig45_All	1.253	4.593	1.74274	Alcohol dehydrogenase GroES-like domain
Unigene25569_All	4.926	16.586	1.74123	Leucine Rich repeats (2 copies)
CL58.Contig18_All	1.043	3.6	1.74042	Nuclear cap-binding protein subunit 3
CL13926.Contig12_All	1.46	4.89	1.72636	NA
CL13245.Contig16_All	1.896	6.296	1.72437	Protein kinase domain
Unigene40294_All	2.703	9.33	1.72378	Probable lipid transfer
CL17925.Contig9_All	24.873	81.156	1.7186	Protein kinase domain
Unigene35522_All	7.286	24.883	1.7173	NA
CL13741.Contig2_All	4.73	16.283	1.71181	Glycosyl hydrolases family 18
CL19505.Contig25_All	1.953	6.446	1.70829	B3 DNA binding domain
CL1475.Contig5_All	9.486	30.466	1.6837	Alfin
CL2403.Contig6_All	8.186	25.68	1.68263	emp24/gp25L/p24 family/GOLD
CL13929.Contig21_All	1.39	4.373	1.65728	TIR domain
CL2802.Contig4_All	5.073	15.94	1.64926	O-methyltransferase
CL1173.Contig1_All	1.7	5.51	1.63905	Domain of unknown function (DUF239)
CL1995.Contig4_All	1.78	5.696	1.63731	FMN-dependent dehydrogenase
Unigene21639_All	1.106	3.47	1.63397	NA
CL16817.Contig4_All	57.97	177.37	1.62383	NA
CL17536.Contig2_All	1.186	3.656	1.62011	NA
CL15158.Contig4_All	7.303	23.456	1.61841	Cytochrome P450
CL7289.Contig3_All	1.04	3.206	1.60955	Ethylene insensitive 3
CL7252.Contig2_All	1.303	4.236	1.60932	POT family
Unigene26841_All	2.496	7.563	1.60742	hAT family C-terminal dimerisation region
CL18512.Contig5_All	2.383	7.336	1.60436	SNARE domain
Unigene1524_All	1.33	4.313	1.59931	NA
CL2748.Contig2_All	2.89	8.563	1.59368	Protein tyrosine kinase
CL20137.Contig3_All	1.083	3.276	1.5808	NA
CL273.Contig5_All	22.406	65.983	1.57935	Glycosyl hydrolase family 9
Unigene19340_All	1.813	5.44	1.57898	Reverse transcriptase (RNA-dependent DNA polymerase)
CL16692.Contig4_All	3.95	12.11	1.57042	NA
Unigene16972_All	1.573	4.67	1.56803	DBC1
CL13354.Contig3_All	2.793	8.32	1.56543	Apolipophorin-III precursor (apoLp-III)
Unigene758_All	21.74	66.773	1.54557	zinc-finger of the FCS-type, C2-C2
CL16691.Contig1_All	3.513	10.64	1.53874	NA
Unigene21645_All	27.77	79.433	1.53443	NADH-ubiquinone reductase complex 1 MLRQ subunit
Unigene56273_All	18.49	54.19	1.53397	Centromere kinetochore component CENP-T histone fold
CL5874.Contig2_All	3.75	10.893	1.53114	Pam16
CL2986.Contig2_All	4.796	13.706	1.52423	FKBP-type peptidyl-prolyl cis-trans isomerase
CL14506.Contig1_All	4.29	12.41	1.52319	Xylose isomerase-like TIM barrel
Unigene58298_All	18.653	53.333	1.52241	POT family
Unigene40709_All	57.876	166.5	1.52034	Salmonella type III secretion SopE effector N-terminus
Unigene60623_All	1.006	2.93	1.51704	NA
CL7300.Contig1_All	9.12	25.433	1.51028	NA
CL16817.Contig1_All	130.38	376.43	1.50105	NA
Unigene16479_All	7.826	23.62	1.4944	Organ specific protein
CL17326.Contig1_All	1.393	3.96	1.4935	Domain of unknown function
Unigene50854_All	1.58	4.61	1.48846	NA
Unigene17784_All	2.493	7.11	1.48667	DDE superfamily endonuclease
CL5447.Contig2_All	1.99	5.516	1.48175	PB1 domain
CL19167.Contig2_All	3.94	10.99	1.47842	Fasciclin domain
CL19572.Contig4_All	1.116	3.253	1.47765	Myb-like DNA-binding domain
Unigene34878_All	1.33	3.903	1.47738	Protein kinase domain
CL5237.Contig1_All	3.906	11.003	1.47635	Phosphopantetheine attachment site
Unigene13855_All	15.353	44.423	1.47544	NA
CL11809.Contig6_All	2.27	6.456	1.47428	Domain of unknown function (DUF569)
Unigene40747_All	2.26	6.433	1.47418	EF hand
CL8701.Contig2_All	7.993	22.116	1.4719	RmlD substrate binding domain
CL3175.Contig1_All	1.676	4.73	1.46657	Lines C-terminus
CL19521.Contig4_All	2.033	5.57	1.46642	Zinc finger C-x8-C-x5-C-x3-H type (and similar)
Unigene51001_All	86.41	240.36	1.46461	Leucine Rich repeat
Unigene40856_All	2.726	7.556	1.44497	D-isomer specific 2-hydroxyacid dehydrogenase, NAD binding domain
CL4208.Contig3_All	1.013	2.806	1.44229	Zinc-binding dehydrogenase
Unigene60836_All	3.07	8.333	1.44063	Coiled-coil domain containing protein (DUF2052)
CL3049.Contig11_All	7.243	19.413	1.44024	RNA recognition motif. (a.k.a. RRM, RBD, or RNP domain)
Unigene22289_All	9.673	26.973	1.43937	Cytochrome P450
Unigene6382_All	26.35	73.563	1.43339	NA
Unigene6198_All	6.163	16.4	1.42865	ETC complex I subunit conserved region
Unigene161487_All	1.926	5.173	1.42798	Protein tyrosine kinase
CL891.Contig2_All	2.513	6.936	1.41764	bZIP transcription factor
Unigene18051_All	3.776	10.27	1.40686	alpha/beta hydrolase fold
CL11548.Contig2_All	18.073	47.476	1.39904	Protein of unknown function (DUF778)
Unigene11290_All	3.093	8.14	1.39717	WD domain, G-beta repeat
Unigene65914_All	1.906	5.116	1.39713	Zinc finger found in FPG and IleRS
Unigene3262_All	1.233	3.386	1.39685	pfkB family carbohydrate kinase
Unigene6306_All	4.16	11.003	1.39671	OTU-like cysteine protease
Unigene178401_All	10.716	28.18	1.38898	NA
CL19505.Contig11_All	7.386	18.946	1.38562	B3 DNA binding domain
CL9177.Contig3_All	3.166	8.546	1.38349	NA
CL15411.Contig1_All	2.023	5.38	1.37894	POT family
CL12300.Contig2_All	1.276	3.336	1.37703	M-phase phosphoprotein 6
CL2748.Contig5_All	1.923	4.88	1.3658	Protein tyrosine kinase
Unigene50450_All	3.28	8.39	1.36543	CAF1 family ribonuclease
CL11009.Contig1_All	82.493	211.396	1.36387	Protein kinase domain
Unigene29215_All	7.68	19.773	1.35065	Terpene synthase family, metal binding domain
CL17396.Contig7_All	1.31	3.41	1.34751	Transmembrane amino acid transporter protein
CL17396.Contig6_All	1.1	2.886	1.34244	Transmembrane amino acid transporter protein
Unigene27586_All	5.463	13.82	1.33657	UAA transporter family
CL408.Contig26_All	3.146	7.936	1.33169	NA
CL18151.Contig7_All	1.156	2.96	1.33117	alpha/beta hydrolase fold
CL11837.Contig7_All	1.443	3.68	1.32777	Histidine phosphatase superfamily (branch 1)
Unigene26689_All	1.866	4.726	1.31907	Putative S-adenosyl-L-methionine-dependent methyltransferase
CL2662.Contig4_All	6.043	14.98	1.31708	Domain of unknown function (DUF296)
Unigene16613_All	19.69	48.42	1.31066	PRA1 family protein
CL4242.Contig2_All	4.723	12.056	1.30713	CBS domain
CL15158.Contig3_All	1.926	4.78	1.30265	Cytochrome P450
Unigene7787_All	3.26	8.103	1.29231	PRA1 family protein
Unigene18974_All	1.213	2.94	1.29165	Protein tyrosine kinase
CL7519.Contig2_All	1.5	3.773	1.28889	Myb-like DNA-binding domain
Unigene65410_All	1.773	4.383	1.28879	Protein tyrosine kinase
Unigene18021_All	1.34	3.246	1.28567	NA
CL17671.Contig2_All	2.45	6.02	1.2842	NA
Unigene22534_All	1.12	2.743	1.2818	Protein kinase domain
CL2182.Contig9_All	9.323	22.646	1.27622	Activator of Hsp90 ATPase, N-terminal
Unigene14881_All	5.056	12.363	1.27096	Polyprenyl synthetase
Unigene8084_All	3.316	7.92	1.26771	Phosphate-induced protein 1 conserved region
Unigene30933_All	1.22	2.92	1.26179	NA
CL4462.Contig1_All	1.103	2.723	1.25974	Protein tyrosine kinase
CL1201.Contig1_All	13.25	32.813	1.25112	NA
Unigene19012_All	1.276	3.086	1.24948	WD domain, G-beta repeat
CL17269.Contig12_All	2.046	5.013	1.24241	Phloem protein 2
CL8096.Contig2_All	23.086	54.756	1.2411	Methyl-CpG binding domain
CL5944.Contig1_All	7.273	17.903	1.23933	LysM domain
CL10449.Contig2_All	4.696	11.483	1.23783	Helix-loop-helix DNA-binding domain
CL10007.Contig7_All	33.893	79.366	1.2378	NA
CL10691.Contig1_All	5.75	13.603	1.23626	Fasciclin domain
Unigene20210_All	40.4	96.22	1.23452	Nodulin-like
CL2182.Contig8_All	10.296	24.48	1.23027	Activator of Hsp90 ATPase, N-terminal
CL19183.Contig9_All	3.326	7.896	1.22575	NA
Unigene26915_All	4.02	9.306	1.22365	PHD-finger
CL15416.Contig1_All	4	9.73	1.22103	AAA domain (Cdc48 subfamily)
Unigene65706_All	3.103	7.1	1.21601	Core-2/I-Branching enzyme
CL1817.Contig28_All	3.903	9.46	1.21418	NA
CL135.Contig17_All	4.56	10.673	1.21254	Tubulin/FtsZ family, GTPase domain
CL18439.Contig9_All	1.04	2.416	1.21105	DEAD/DEAH box helicase
CL11680.Contig2_All	3	7.096	1.19815	Domain of unknown function (DUF3444)
Unigene40498_All	2.85	6.706	1.19372	GDSL/SGNH-like Acyl-Esterase family found in Pmr5 and Cas1p
CL8165.Contig5_All	19.076	43.323	1.18299	CHCH domain
CL1917.Contig6_All	3.986	9.053	1.18263	NA
Unigene8815_All	1.463	3.41	1.18257	Integral membrane protein DUF106
CL1266.Contig5_All	9.41	21.313	1.18161	ATPase family associated with various cellular activities (AAA)
CL10511.Contig1_All	14.733	32.993	1.16423	CAF1 family ribonuclease
CL19776.Contig4_All	118.613	264.793	1.15919	Hsp90 protein
Unigene45710_All	9.766	22.25	1.1472	14-3-3 protein
Unigene14683_All	77.54	169.096	1.14509	UAA transporter family
Unigene15813_All	1.81	3.956	1.14376	NB-ARC domain
CL460.Contig6_All	3.406	7.736	1.14242	zinc-finger of the FCS-type, C2-C2
CL11837.Contig6_All	7.746	17.1	1.13785	Histidine phosphatase superfamily (branch 1)
CL18349.Contig3_All	9.76	21.35	1.13424	BES1/BZR1 plant transcription factor, N-terminal
CL2662.Contig1_All	4.113	8.983	1.13369	Domain of unknown function (DUF296)
CL11185.Contig4_All	10.61	23.686	1.12969	NA
Unigene22985_All	2.78	6.186	1.12512	Protein kinase domain
CL15906.Contig1_All	13.676	29.153	1.11976	AP2 domain
CL8701.Contig3_All	3.223	7.16	1.11751	RmlD substrate binding domain
CL4325.Contig2_All	1.046	2.296	1.11729	SNARE associated Golgi protein
CL4335.Contig1_All	2.76	6.106	1.1141	WD domain, G-beta repeat
CL2802.Contig14_All	13.126	28.343	1.1029	O-methyltransferase
CL19101.Contig3_All	9.29	19.776	1.09799	Protein kinase domain
CL145.Contig18_All	21.88	46.04	1.09763	non-haem dioxygenase in morphine synthesis N-terminal
Unigene17192_All	1.036	2.19	1.08235	Zinc knuckle
Unigene20956_All	8.456	18.286	1.0805	Protein kinase domain
Unigene12695_All	1.836	3.906	1.0779	Protein kinase domain
Unigene28884_All	1.373	2.87	1.07309	Protein kinase domain
Unigene24900_All	4.08	8.54	1.06855	Poly(A) polymerase predicted RNA binding domain
CL6934.Contig5_All	97.106	209.503	1.06748	Hsp70 protein
CL11378.Contig2_All	10.476	21.88	1.06521	N-terminal domain of CBF1 interacting co-repressor CIR
Unigene28368_All	6.623	14.083	1.06421	Protein phosphatase 2C
Unigene23558_All	16.286	34.736	1.05634	Glutamine amidotransferases class-II
CL371.Contig10_All	13.593	27.933	1.04932	Phloem protein 2
CL17739.Contig2_All	7.18	14.766	1.04767	Protein of unknown function (DUF2514)
CL1745.Contig3_All	6.126	12.66	1.04592	NA
CL7065.Contig12_All	37.823	78.433	1.04014	DnaJ C terminal domain
Unigene5937_All	2.243	4.653	1.03903	WD domain, G-beta repeat
Unigene55867_All	6.793	13.883	1.02512	Polyketide cyclase / dehydrase and lipid transport
Unigene22464_All	1.573	3.223	1.01496	WD domain, G-beta repeat
CL18147.Contig3_All	2.1	4.256	1.01417	UDP-glucoronosyl and UDP-glucosyl transferase
Unigene65979_All	6.873	13.96	1.01201	Glutaredoxin
Unigene55513_All	3.593	7.253	1.01054	F-box-like
CL10228.Contig6_All	3.333	6.856	1.00613	Domain associated at C-terminal with AAA
CL1291.Contig3_All	141.39	69.043	-1.00074	Uperin family
Unigene56478_All	60.99	30.363	-1.00239	AUX/IAA family
CL19499.Contig5_All	13.483	6.653	-1.012	NA
CL14567.Contig1_All	21.97	10.86	-1.01819	Fatty acid desaturase
Unigene65944_All	12.35	6.083	-1.01823	SNF2 family N-terminal domain
CL8177.Contig1_All	223.63	110.55	-1.02029	GRAS domain family
CL20053.Contig4_All	3.196	1.576	-1.0214	Cytochrome P450
CL19326.Contig6_All	4.72	2.32	-1.02265	Tetratricopeptide repeat
CL4516.Contig3_All	11.623	5.596	-1.02402	Cytochrome c oxidase subunit IIa family
Unigene12872_All	3.793	1.876	-1.02684	Glycosyl hydrolase family 85
Unigene851_All	23.11	11.15	-1.03056	DnaJ central domain
Unigene45537_All	180.8	88.883	-1.03119	Shikimate / quinate 5-dehydrogenase
CL14501.Contig1_All	621.81	303.65	-1.03147	Mitochondrial carrier protein
CL17578.Contig3_All	26.756	13.1	-1.03239	Regulator of Vps4 activity in the MVB pathway
Unigene40005_All	6.666	3.216	-1.035	Protein tyrosine kinase
CL11030.Contig1_All	21.146	10.286	-1.03828	Pyridoxal-dependent decarboxylase conserved domain
Unigene61168_All	37.766	18.243	-1.04332	VQ motif
CL13222.Contig2_All	20.336	9.843	-1.04499	Protein tyrosine kinase
CL5372.Contig16_All	42.99	20.686	-1.04571	Protein kinase domain
CL4421.Contig2_All	4.833	2.33	-1.04632	Methyladenine glycosylase
CL4374.Contig4_All	39.546	18.88	-1.04686	CUE domain
Unigene45821_All	48.52	23.056	-1.04914	DYW family of nucleic acid deaminases
CL16220.Contig1_All	20.543	9.763	-1.0501	Mpv17 / PMP22 family
Unigene44918_All	8.406	3.99	-1.05125	Elongation factor Tu GTP binding domain
CL3803.Contig2_All	22.663	10.71	-1.05144	Protein tyrosine kinase
CL10300.Contig2_All	6.05	2.933	-1.05169	Mechanosensitive ion channel
Unigene13425_All	9.916	4.8	-1.05202	Autophagy-related protein 101
CL17853.Contig5_All	17.18	8.046	-1.05418	Matrixin
Unigene8710_All	15.25	7.266	-1.05463	NA
CL1982.Contig3_All	6.47	3.006	-1.05843	NA
Unigene30393_All	28.6	13.536	-1.05949	F-box domain
CL19018.Contig5_All	22.583	10.673	-1.05957	Uncharacterized protein family UPF0016
CL15658.Contig2_All	108.253	51.176	-1.06195	NA
CL10737.Contig5_All	35.053	17.016	-1.06254	Serine aminopeptidase, S33
CL15544.Contig7_All	8.993	4.28	-1.06302	NA
Unigene25896_All	2.33	1.103	-1.06383	Interferon-alpha/beta receptor, fibronectin type III
Unigene65811_All	3.246	1.536	-1.06397	SAD/SRA domain
CL5391.Contig10_All	17.37	8.19	-1.06538	Protein tyrosine kinase
Unigene24505_All	9.553	4.536	-1.06937	NA
CL64.Contig12_All	40.343	18.806	-1.07376	Cytochrome P450
CL2440.Contig6_All	6.38	2.986	-1.07404	Protein kinase domain
CL730.Contig2_All	40.54	18.61	-1.07513	C2H2-type zinc finger
CL14095.Contig1_All	22.14	10.463	-1.07948	Protein kinase domain
Unigene20088_All	2.846	1.34	-1.0804	Calmodulin binding protein-like
CL19795.Contig60_All	2.576	1.176	-1.09025	MOSC domain
CL306.Contig8_All	5.006	2.326	-1.09217	Hydroxymethylglutaryl-coenzyme A synthase C terminal
CL17535.Contig3_All	22.033	10.426	-1.0924	Protein of unknown function, DUF547
CL18931.Contig4_All	7.226	3.37	-1.09385	G-protein alpha subunit
Unigene18301_All	7.096	3.273	-1.09949	Ras family
CL12924.Contig2_All	6.44	2.99	-1.10151	HpcH/HpaI aldolase/citrate lyase family
CL5372.Contig12_All	58.646	27.49	-1.10916	Protein kinase domain
Unigene35737_All	286.746	130.856	-1.11188	Glycosyltransferase like family 2
CL12651.Contig1_All	8.906	4.123	-1.11195	Protein of unknown function (DUF544)
Unigene7243_All	14.77	6.806	-1.11214	NA
Unigene55937_All	38.356	17.466	-1.11283	Protein kinase domain
Unigene11850_All	4.223	1.916	-1.1172	Heavy-metal-associated domain
CL1291.Contig7_All	24.55	10.976	-1.1187	Salmonella type III secretion SopE effector N-terminus
Unigene27719_All	9.386	4.346	-1.12408	Seven in absentia protein family
CL2059.Contig19_All	12.826	5.86	-1.12627	Permease family
CL19708.Contig6_All	88.066	40.7	-1.13321	Pyruvate kinase, barrel domain
CL16015.Contig5_All	2.86	1.276	-1.1335	Fatty acid desaturase
Unigene40708_All	25.176	11.556	-1.13478	C2H2-type zinc finger
Unigene55814_All	16.193	7.196	-1.13639	1-deoxy-D-xylulose-5-phosphate synthase
CL8177.Contig3_All	97.06	44.516	-1.13927	GRAS domain family
Unigene22304_All	8.276	3.716	-1.13961	Protein kinase domain
CL15658.Contig3_All	92.51	40.856	-1.1408	Thiamine transporter protein (Thia_YuaJ)
Unigene12773_All	54.043	23.58	-1.14498	C2H2-type zinc finger
Unigene29941_All	6.463	2.86	-1.14586	Alkaline and neutral invertase
CL19975.Contig12_All	4.193	1.87	-1.14909	NA
CL14233.Contig7_All	233.426	103.103	-1.15041	Protein kinase domain
Unigene60943_All	12.626	5.453	-1.1578	Ring finger domain
CL15135.Contig6_All	3.646	1.596	-1.15866	2Fe-2S iron-sulfur cluster binding domain
Unigene29827_All	44.44	19.49	-1.16004	Cotton fibre expressed protein
CL15985.Contig6_All	54.826	23.913	-1.16465	PRP1 splicing factor, N-terminal
Unigene16376_All	14.606	6.556	-1.1655	Drought induced 19 protein (Di19), zinc-binding
CL19631.Contig3_All	11.393	4.94	-1.16839	Histidine phosphatase superfamily (branch 1)
CL1081.Contig2_All	6.8	2.986	-1.17249	SPRY domain
CL2959.Contig42_All	118.106	50.796	-1.17436	Protein phosphatase 2C
Unigene22418_All	21.476	9.16	-1.17596	Myb-like DNA-binding domain
CL16261.Contig3_All	134.603	58.926	-1.17958	Domain of unknown function (DUF5089)
CL19756.Contig6_All	4.3	1.873	-1.18543	NA
Unigene27523_All	4.173	1.843	-1.18581	WD domain, G-beta repeat
Unigene667_All	27.296	11.63	-1.18666	Senescence regulator
Unigene11806_All	4.18	1.823	-1.19027	NA
CL15399.Contig3_All	5.593	2.343	-1.19103	Major Facilitator Superfamily
CL4518.Contig31_All	3.123	1.353	-1.19143	Protein kinase domain
Unigene14866_All	4.76	2.03	-1.19193	NA
CL18158.Contig2_All	31.306	13.683	-1.19773	CRAL/TRIO domain
CL7737.Contig2_All	20.386	8.97	-1.19963	Protein kinase domain
CL15658.Contig6_All	84.84	36.12	-1.20529	NA
Unigene6383_All	36.263	15.903	-1.20631	Glycosyl hydrolases family 17
Unigene12055_All	6.113	2.62	-1.20697	Rubber elongation factor protein (REF)
Unigene22154_All	12.26	5.253	-1.21045	NA
Unigene23654_All	29.686	12.483	-1.21125	Protein phosphatase 2C
Unigene26690_All	10.14	4.43	-1.21302	NA
CL3422.Contig2_All	18.396	7.803	-1.21366	Domain of unknown function (DUF4408)
Unigene55827_All	96.343	41.61	-1.21372	NA
CL16584.Contig2_All	48.046	20.79	-1.21433	alpha/beta hydrolase fold
Unigene35933_All	4.586	1.913	-1.21672	Myb-like DNA-binding domain
Unigene45160_All	9.003	3.896	-1.21771	Monogalactosyldiacylglycerol (MGDG) synthase
CL4986.Contig5_All	3.21	1.336	-1.21918	Bacteriophage E2-like protein
Unigene647_All	10.603	4.576	-1.22114	Protein tyrosine kinase
Unigene14591_All	4.04	1.676	-1.22389	GDP-fucose protein O-fucosyltransferase
Unigene29251_All	3.126	1.3	-1.22583	Proline dehydrogenase
CL11311.Contig2_All	11.32	4.693	-1.22839	Myb-like DNA-binding domain
Unigene14148_All	4.21	1.733	-1.23103	Annexin
CL8838.Contig6_All	78.076	32.73	-1.23127	Leucine Rich repeat
CL2759.Contig13_All	7.233	3.083	-1.23211	WD domain, G-beta repeat
CL1291.Contig4_All	36.816	15.36	-1.23388	Plasma-membrane choline transporter
CL1778.Contig21_All	293.993	123.62	-1.2349	E1-E2 ATPase
Unigene6988_All	18.02	7.4	-1.23512	Calponin homology (CH) domain
Unigene23180_All	18.276	7.66	-1.23606	TIR domain
CL4858.Contig3_All	30.776	12.603	-1.23735	Protein tyrosine kinase
Unigene15504_All	8.04	3.41	-1.23852	NA
Unigene13722_All	4.87	2.02	-1.23867	NA
Unigene40573_All	34.89	14.5	-1.24031	DnaJ central domain
CL357.Contig7_All	8.803	3.763	-1.2404	LETM1-like protein
Unigene28894_All	7.486	3.113	-1.24042	Protein kinase domain
CL6484.Contig2_All	5.266	2.196	-1.24043	Serine aminopeptidase, S33
Unigene65919_All	24.426	10.34	-1.24288	Glycosyl hydrolase family 14
CL18912.Contig3_All	58.536	24.643	-1.24459	Protein of unknown function (DUF668)
CL16094.Contig2_All	9.713	4.093	-1.24649	UDP-glucoronosyl and UDP-glucosyl transferase
CL18255.Contig6_All	51.553	20.72	-1.24878	3,4-dihydroxy-2-butanone 4-phosphate synthase
CL20113.Contig4_All	10.21	4.26	-1.25208	Protein phosphatase 2C
Unigene27277_All	7.713	3.223	-1.25281	BES1/BZR1 plant transcription factor, N-terminal
CL12084.Contig3_All	20.856	8.736	-1.25456	Ankyrin repeats (3 copies)
Unigene8265_All	13.236	5.453	-1.25646	Lipoxygenase
CL15196.Contig26_All	8.216	3.36	-1.25704	Endoplasmic Reticulum Oxidoreductin 1 (ERO1)
CL20084.Contig1_All	5.38	2.23	-1.25832	Carbohydrate-binding protein of the ER
CL8379.Contig2_All	15.906	6.663	-1.25911	Protein kinase domain
CL9355.Contig4_All	5.423	2.23	-1.25914	Protein of unknown function (DUF707)
Unigene9122_All	4.493	1.883	-1.26122	ABC-2 type transporter
Unigene30172_All	20.456	8.42	-1.26274	Plant calmodulin-binding domain
CL18264.Contig17_All	50.276	20.93	-1.26346	Xylanase inhibitor N-terminal
CL15932.Contig12_All	36.116	15.08	-1.26378	GDP-mannose 4,6 dehydratase
CL12651.Contig2_All	21.07	8.716	-1.26416	Protein of unknown function (DUF544)
Unigene30689_All	2.57	1.043	-1.27036	Trehalose-phosphatase
CL8379.Contig3_All	9.306	3.826	-1.27054	Protein kinase domain
CL14571.Contig1_All	8.52	3.47	-1.2713	Domain of unknown function (DUF4378)
CL20118.Contig1_All	2.82	1.163	-1.27432	Patatin-like phospholipase
CL8398.Contig1_All	3.256	1.326	-1.27616	Endonuclease/Exonuclease/phosphatase family
CL10383.Contig2_All	13.893	5.683	-1.27774	Phospholipase D C terminal
CL8626.Contig12_All	3.62	1.506	-1.27899	NA
CL1397.Contig16_All	3.62	1.46	-1.28724	NA
CL4748.Contig2_All	3.363	1.346	-1.28857	Ion channel regulatory protein UNC-93
Unigene131_All	4.696	1.916	-1.29074	Leucine rich repeat
CL10098.Contig2_All	9.04	3.68	-1.29087	PRONE (Plant-specific Rop nucleotide exchanger)
Unigene63407_All	9.77	4.006	-1.29126	Cytochrome P450
Unigene25991_All	5.943	2.426	-1.29181	Methyltransferase domain
Unigene19043_All	2.996	1.213	-1.2951	Protein tyrosine kinase
Unigene35037_All	3.623	1.45	-1.29614	NPH3 family
CL4263.Contig5_All	219.226	89.536	-1.2974	DDE superfamily endonuclease
CL11315.Contig1_All	21.236	8.486	-1.29761	Dual specificity phosphatase, catalytic domain
CL4944.Contig3_All	11.923	4.856	-1.29771	alpha/beta hydrolase fold
CL2959.Contig28_All	4.573	1.826	-1.29778	NA
CL17334.Contig1_All	3.54	1.4	-1.29997	bZIP transcription factor
Unigene35101_All	9.39	3.766	-1.30667	NA
CL1094.Contig1_All	13.676	5.526	-1.30778	AUX/IAA family
CL1095.Contig6_All	4.85	1.97	-1.31124	Zinc finger, C3HC4 type (RING finger)
Unigene30129_All	4.14	1.613	-1.31158	Sin3 binding region of histone deacetylase complex subunit SAP30
Unigene24363_All	18.043	7.343	-1.31203	WRKY DNA -binding domain
CL5610.Contig21_All	10.16	4.046	-1.31585	HD domain
Unigene18423_All	2.58	1.043	-1.31586	NA
CL7375.Contig2_All	14.073	5.536	-1.31611	IBR domain, a half RING-finger domain
Unigene50318_All	5.736	2.156	-1.31946	Leucine rich repeat
CL254.Contig3_All	5.716	2.26	-1.32025	Rubber elongation factor protein (REF)
Unigene27726_All	3.7	1.44	-1.32186	NAD dependent epimerase/dehydratase family
CL19326.Contig5_All	6.473	2.543	-1.32191	NA
CL14495.Contig3_All	15.86	6.223	-1.32321	Multicopper oxidase
CL14233.Contig5_All	26.296	10.503	-1.32384	Protein kinase domain
CL5629.Contig2_All	34.963	13.67	-1.32462	Ankyrin repeats (3 copies)
CL20103.Contig4_All	4.343	1.74	-1.32656	Methyl-CpG binding domain
Unigene9201_All	5.61	2.203	-1.32709	PA domain
CL14446.Contig2_All	17.8	6.963	-1.32757	Glycosyl hydrolases family 17
CL4014.Contig3_All	15.273	5.853	-1.33011	U-box domain
Unigene11319_All	6.33	2.496	-1.33054	NA
Unigene21886_All	8.32	3.246	-1.33541	NA
CL4703.Contig7_All	47.926	18.34	-1.33639	Major intrinsic protein
CL716.Contig2_All	18.15	7.203	-1.33839	Leucine rich repeat N-terminal domain
CL19631.Contig12_All	11.416	4.356	-1.34489	Histidine phosphatase superfamily (branch 1)
CL2483.Contig1_All	12.893	5.08	-1.34621	EF-hand domain pair
Unigene706_All	19.23	7.22	-1.34787	Major intrinsic protein
Unigene14275_All	4.246	1.676	-1.35059	Protein kinase domain
CL10.Contig37_All	3.853	1.476	-1.35086	FAD binding domain
CL17703.Contig3_All	4.25	1.67	-1.35247	Protein tyrosine kinase
Unigene36388_All	6.32	2.45	-1.35366	NA
Unigene65607_All	7.176	2.776	-1.35565	Domain of unknown function (DUF4378)
Unigene28262_All	7.3	2.773	-1.3585	NB-ARC domain
CL17535.Contig1_All	13.543	5.32	-1.36043	Protein of unknown function, DUF547
Unigene50607_All	3.01	1.11	-1.36098	Permease family
Unigene7466_All	4.493	1.746	-1.36445	BTB/POZ domain
CL10420.Contig2_All	58.696	22.1	-1.36447	Glycosyltransferase family 17
CL16908.Contig15_All	4.993	1.96	-1.36476	Protein tyrosine kinase
CL10773.Contig4_All	3.133	1.186	-1.36604	NA
CL19326.Contig7_All	5.053	1.923	-1.36795	NA
CL18533.Contig8_All	3.1	1.183	-1.36904	TIR domain
CL2959.Contig36_All	102.846	39.47	-1.36966	Protein phosphatase 2C
CL18255.Contig9_All	51.713	19.786	-1.37021	3,4-dihydroxy-2-butanone 4-phosphate synthase
CL19018.Contig19_All	5.436	2.093	-1.37137	gag-polypeptide of LTR copia-type
Unigene24716_All	4.293	1.616	-1.37475	dsRNA-gated channel SID-1
CL357.Contig3_All	3.736	1.443	-1.37492	LETM1-like protein
CL8617.Contig3_All	11.806	4.493	-1.37771	Ubiquitin-conjugating enzyme
Unigene45805_All	11.023	4.046	-1.37854	B-box zinc finger
CL2959.Contig15_All	4.87	1.876	-1.37901	Middle or third domain of peptidase_M16
Unigene45743_All	59.95	22.986	-1.37952	NA
Unigene620_All	80.93	30.383	-1.38105	PUB domain
CL18255.Contig5_All	7.883	3.02	-1.38106	GTP cyclohydrolase II
CL19150.Contig9_All	18.363	7.046	-1.38149	MAC/Perforin domain
CL19097.Contig2_All	731.983	279.746	-1.3827	Ankyrin repeats (many copies)
CL2067.Contig9_All	7.686	2.896	-1.39159	Protein kinase domain
CL4263.Contig3_All	313.403	120.17	-1.39237	DDE superfamily endonuclease
CL3574.Contig3_All	3.866	1.43	-1.39252	Cytidylyltransferase-like
CL2973.Contig3_All	63.623	24.426	-1.39613	Development and cell death domain
CL1502.Contig1_All	3.77	1.38	-1.39616	Transcription initiation factor IID, 18kD subunit
CL3800.Contig5_All	25.443	9.18	-1.39747	Domain of unknown function (DUF239)
Unigene28967_All	7.75	2.82	-1.40269	Eukaryotic aspartyl protease
CL11703.Contig2_All	4.546	1.703	-1.40604	BSD domain
CL19994.Contig10_All	2.893	1.056	-1.40852	GDSL-like Lipase/Acylhydrolase
CL8385.Contig2_All	12.92	4.893	-1.41091	Protein of unknown function (DUF1223)
CL3422.Contig13_All	18.99	7.126	-1.41214	Domain of unknown function (DUF4408)
Unigene2320_All	8.383	3.09	-1.41473	Protein phosphatase 2C
CL3418.Contig1_All	6.87	2.533	-1.41531	Protein tyrosine kinase
CL14097.Contig2_All	34.656	13.033	-1.41637	Protein kinase domain
CL4764.Contig32_All	14.456	5.336	-1.41722	Calmodulin binding protein-like
CL456.Contig9_All	11.26	4.206	-1.41844	Protein phosphatase 2C
CL1081.Contig1_All	5.336	2	-1.41863	SPRY domain
CL20105.Contig1_All	7.506	2.83	-1.41925	Ppx/GppA phosphatase family
CL16163.Contig12_All	5.18	1.81	-1.42073	NA
Unigene22998_All	6.77	2.49	-1.42133	NA
CL4858.Contig2_All	19.493	7.05	-1.42644	Protein tyrosine kinase
Unigene26021_All	14.073	5.29	-1.42879	Trehalose-phosphatase
Unigene35513_All	177.253	65.18	-1.42888	Lipase (class 3)
CL19018.Contig17_All	7.133	2.466	-1.42919	NA
CL2440.Contig8_All	4.18	1.49	-1.43038	Protein tyrosine kinase
Unigene30380_All	43.256	15.87	-1.4313	AP2 domain
CL4089.Contig2_All	11.836	4.393	-1.43232	BTB/POZ domain
Unigene515_All	9.896	3.66	-1.43343	NB-ARC domain
CL18592.Contig4_All	64.933	24.063	-1.43835	2OG-Fe(II) oxygenase superfamily
CL14233.Contig4_All	150.21	55.353	-1.44037	Protein kinase domain
Unigene45204_All	3.673	1.293	-1.44394	PRONE (Plant-specific Rop nucleotide exchanger)
CL12375.Contig2_All	14.16	5.01	-1.44681	SAPK-interacting protein 1 (Sin1), middle CRIM domain
CL8838.Contig5_All	55.146	20.156	-1.45095	Leucine Rich repeat
CL10420.Contig3_All	42.86	15.126	-1.45156	Glycosyltransferase family 17
CL12783.Contig2_All	22.443	7.91	-1.45181	AP2 domain
CL20126.Contig7_All	6.623	2.443	-1.45326	TIR domain
CL15306.Contig2_All	8.433	3.11	-1.45471	Ring finger domain
CL18734.Contig30_All	6.646	2.426	-1.45473	Zinc-finger of C2H2 type
CL16600.Contig2_All	86.083	31.3	-1.45501	Aminotransferase class I and II
CL4263.Contig2_All	173.23	63.503	-1.45757	DDE superfamily endonuclease
Unigene8664_All	12.056	4.156	-1.45865	Eukaryotic protein of unknown function (DUF829)
Unigene5127_All	184.573	63.86	-1.45867	Myb-like DNA-binding domain
CL5558.Contig1_All	25.796	9.05	-1.46112	Protein kinase domain
CL3387.Contig4_All	8.65	3.176	-1.46302	Raffinose synthase or seed imbibition protein Sip1
Unigene60910_All	3.736	1.346	-1.4631	FAE1/Type III polyketide synthase-like protein
Unigene24978_All	10.583	3.836	-1.46447	Glycosyl hydrolases family 17
Unigene6125_All	27.486	9.66	-1.46587	2OG-Fe(II) oxygenase superfamily
CL10420.Contig7_All	20.93	7.49	-1.4666	Glycosyltransferase family 17
CL15525.Contig2_All	154.87	53.803	-1.46701	Domain of unknown function (DUF4228)
Unigene21107_All	11.38	3.79	-1.46853	NA
CL17956.Contig13_All	4.356	1.56	-1.46883	PAP2 superfamily
CL16003.Contig3_All	31.286	11.34	-1.47039	Partial alpha/beta-hydrolase lipase region
CL3373.Contig1_All	4.233	1.446	-1.47502	AUX/IAA family
CL3214.Contig1_All	20.236	6.866	-1.4763	TB2/DP1, HVA22 family
Unigene35422_All	2.99	1.033	-1.47673	PPPDE putative peptidase domain
CL108.Contig3_All	62.436	21.576	-1.47707	ZIP Zinc transporter
CL4858.Contig1_All	5.446	1.91	-1.48009	Protein tyrosine kinase
CL19306.Contig2_All	9.816	3.336	-1.4807	UDP-glucoronosyl and UDP-glucosyl transferase
CL1282.Contig20_All	2.906	1.046	-1.48113	Protein kinase domain
Unigene21313_All	3.676	1.32	-1.48138	Protein kinase domain
Unigene9790_All	4.973	1.766	-1.48269	Carbohydrate-binding protein of the ER
CL17059.Contig3_All	4.953	1.71	-1.4827	La domain
Unigene21683_All	5.883	2.05	-1.48297	Calmodulin binding protein-like
Unigene20631_All	7.6	2.736	-1.48313	NA
CL1778.Contig5_All	81.326	28.536	-1.48349	E1-E2 ATPase
CL1095.Contig1_All	3.923	1.373	-1.48352	Zinc finger, C3HC4 type (RING finger)
Unigene55861_All	11.94	3.993	-1.48762	C2H2-type zinc finger
CL14620.Contig1_All	19.126	6.396	-1.48795	Syntaxin 6, N-terminal
CL1191.Contig8_All	4.91	1.74	-1.4909	EF hand
CL12651.Contig4_All	25.096	8.963	-1.49093	Protein of unknown function (DUF544)
Unigene25671_All	11.04	3.913	-1.49113	Cupin-like domain
CL19975.Contig5_All	20.22	7.116	-1.49357	NA
Unigene55311_All	3.256	1.153	-1.49579	Domain of unknown function (DUF3883)
CL17535.Contig4_All	4.186	1.476	-1.49721	Glutaredoxin
CL14095.Contig3_All	23.773	8.33	-1.49899	Leucine rich repeat N-terminal domain
CL4801.Contig2_All	67.45	23.693	-1.49963	Regulator of Vps4 activity in the MVB pathway
CL17296.Contig3_All	4.566	1.606	-1.50441	Protein kinase domain
CL947.Contig7_All	22.786	7.93	-1.5068	Protein phosphatase 2C
Unigene27529_All	4.566	1.586	-1.50892	Frigida-like protein
Unigene60951_All	8.193	2.736	-1.50928	Fantastic Four meristem regulator
CL19791.Contig1_All	40.906	14.193	-1.50985	Sugar (and other) transporter
CL5610.Contig22_All	10.213	3.58	-1.51061	HD domain
Unigene8443_All	3.146	1.086	-1.51355	PPR repeat
Unigene50876_All	11.62	4.08	-1.51525	GATA zinc finger
Unigene24613_All	8.03	2.72	-1.516	Protein kinase domain
Unigene211_All	4.566	1.59	-1.51603	RNA dependent RNA polymerase
CL9948.Contig4_All	7.22	2.34	-1.517	Serpin (serine protease inhibitor)
CL15196.Contig22_All	29.68	9.976	-1.52077	Endoplasmic Reticulum Oxidoreductin 1 (ERO1)
Unigene8738_All	3.806	1.313	-1.52469	Trehalose-phosphatase
CL2440.Contig5_All	6.35	2.14	-1.52746	Protein tyrosine kinase
CL19393.Contig6_All	9.99	3.406	-1.52782	Peptidase family M1
Unigene17873_All	10.34	3.506	-1.52916	Eukaryotic protein of unknown function (DUF829)
CL10996.Contig1_All	7.956	2.59	-1.52947	Cotton fibre expressed protein
CL14900.Contig1_All	11.726	3.876	-1.52984	Fatty acid desaturase
Unigene34919_All	6.696	2.323	-1.53158	CLASP N terminal
CL13360.Contig3_All	6.223	2.133	-1.53297	Patatin-like phospholipase
CL4183.Contig3_All	4.19	1.346	-1.53312	FBD
Unigene9212_All	49.826	16.436	-1.54024	SOR/SNZ family
CL15932.Contig7_All	7.266	2.366	-1.54072	GDP-mannose 4,6 dehydratase
CL1249.Contig2_All	10.08	3.226	-1.54479	Nucleotidyltransferase domain
CL15525.Contig1_All	139.46	44.363	-1.5449	Domain of unknown function (DUF4228)
CL13726.Contig1_All	3.893	1.31	-1.54568	COBRA-like protein
Unigene40088_All	3.086	1.02	-1.54798	PPR repeat family
CL19393.Contig3_All	8.883	3.04	-1.55186	Peptidase family M1
CL7234.Contig3_All	3.993	1.26	-1.55314	Lipase (class 3)
CL4374.Contig5_All	3.3	1.07	-1.55411	CUE domain
CL6446.Contig3_All	8.023	2.593	-1.55566	UDP-glucoronosyl and UDP-glucosyl transferase
CL2931.Contig1_All	17.763	5.736	-1.56096	Glycosyl transferase family 8
CL19778.Contig6_All	7.63	2.52	-1.56109	NA
Unigene27989_All	16.056	5.256	-1.56203	E1-E2 ATPase
Unigene10855_All	14.12	4.756	-1.56319	SAD/SRA domain
CL19277.Contig3_All	4.716	1.593	-1.56364	NA
CL15889.Contig2_All	38.493	12.08	-1.56428	Protein of unknown function (DUF2458)
Unigene12560_All	8.04	2.693	-1.56573	Protein kinase domain
CL11985.Contig3_All	16.076	5.393	-1.56759	Sulfotransferase domain
CL14900.Contig3_All	84.55	28.136	-1.57331	Fatty acid desaturase
CL20134.Contig2_All	10.183	3.38	-1.57485	Lipoxygenase
CL3103.Contig4_All	10.106	3.193	-1.58158	Protein of unknown function (DUF677)
Unigene26317_All	7.143	2.28	-1.58175	DnaJ domain
Unigene18342_All	3.613	1.2	-1.58253	Methyltransferase domain
Unigene40325_All	8.943	2.79	-1.5848	WD domain, G-beta repeat
CL16680.Contig1_All	47.706	15.343	-1.58568	Staygreen protein
Unigene51108_All	192.216	60.61	-1.58666	Protein phosphatase 2C
CL17003.Contig4_All	4.233	1.353	-1.58848	MYND finger
CL128.Contig17_All	5.656	1.856	-1.5908	RIC1
Unigene27491_All	3.353	1.103	-1.59322	NA
Unigene22125_All	9.726	3.096	-1.59405	Glutathione S-transferase, N-terminal domain
Unigene50671_All	3.316	1.093	-1.59435	Regulator of chromosome condensation (RCC1) repeat
CL1964.Contig2_All	3.226	1.063	-1.5949	PPR repeat family
CL5558.Contig2_All	17.256	5.583	-1.59531	Protein kinase domain
CL11307.Contig4_All	3.4	1.086	-1.60117	Protein tyrosine kinase
Unigene19541_All	7.333	2.42	-1.60553	NA
Unigene61068_All	15.176	4.99	-1.60833	NA
Unigene22988_All	3.436	1.046	-1.6086	C2 domain
CL2807.Contig1_All	3.686	1.18	-1.6087	Leucine rich repeat
CL5647.Contig5_All	7.5	2.29	-1.61147	Eukaryotic aspartyl protease
Unigene51129_All	8.636	2.716	-1.61222	NA
Unigene67820_All	81.883	26.88	-1.61414	Ankyrin repeats (many copies)
Unigene35346_All	305.16	89.246	-1.61676	EF hand
Unigene9620_All	7.373	2.386	-1.6213	Multicopper oxidase
CL3538.Contig2_All	9.736	2.886	-1.62662	Protein kinase domain
Unigene617_All	19.916	6.183	-1.63119	UDP-glucoronosyl and UDP-glucosyl transferase
CL7272.Contig7_All	13.243	4.033	-1.63168	Pyruvate kinase, barrel domain
CL15893.Contig1_All	17.573	5.386	-1.6368	NA
CL17934.Contig7_All	56.773	18.273	-1.63683	Ig-like domain from next to BRCA1 gene
Unigene45366_All	5.68	1.8	-1.64411	GMC oxidoreductase
CL5329.Contig3_All	4.196	1.33	-1.64472	NA
Unigene22543_All	19.1	6.083	-1.64596	PPR repeat family
CL6705.Contig3_All	9.523	2.73	-1.64718	Seed maturation protein
CL905.Contig2_All	20.77	6.546	-1.64785	NB-ARC domain
Unigene19294_All	6.086	1.853	-1.65558	Lysine methyltransferase
CL456.Contig13_All	386.896	121.48	-1.6562	NA
Unigene5355_All	13.14	4.176	-1.65711	AMP-binding enzyme
CL905.Contig1_All	44.066	13.45	-1.6577	NB-ARC domain
CL3387.Contig3_All	126.16	39.076	-1.663	Raffinose synthase or seed imbibition protein Sip1
CL20118.Contig9_All	4.343	1.306	-1.66329	Patatin-like phospholipase
Unigene45867_All	65.516	20.033	-1.66493	C2H2-type zinc finger
CL12651.Contig5_All	11.903	3.74	-1.6654	Protein of unknown function (DUF544)
CL9109.Contig3_All	4.033	1.21	-1.66695	Multicopper oxidase
Unigene154493_All	4.846	1.496	-1.66698	Glutathione S-transferase, C-terminal domain
CL17572.Contig4_All	4.033	1.236	-1.67204	NA
CL19692.Contig10_All	4.213	1.323	-1.67248	Protein tyrosine kinase
Unigene17178_All	9.07	2.783	-1.67397	Calmodulin binding protein-like
Unigene20597_All	4.13	1.253	-1.67684	Protein kinase domain
CL6296.Contig4_All	3.643	1.106	-1.67723	NA
Unigene3583_All	71.74	22.36	-1.67846	Ankyrin repeat
CL17074.Contig8_All	4.13	1.296	-1.67978	Reverse transcriptase (RNA-dependent DNA polymerase)
CL15093.Contig1_All	4.436	1.35	-1.68178	Protein of unknown function (DUF1666)
Unigene7931_All	17.096	5.33	-1.68541	SOR/SNZ family
CL8539.Contig2_All	7.183	2.063	-1.6951	N-terminal C2 in EEIG1 and EHBP1 proteins
CL9948.Contig3_All	4.12	1.22	-1.69674	Serpin (serine protease inhibitor)
Unigene18801_All	9.056	2.563	-1.69712	NA
Unigene5524_All	3.893	1.13	-1.69788	NA
Unigene6334_All	27.316	8.26	-1.69807	NmrA-like family
Unigene18495_All	45.7	13.696	-1.69971	U-box domain
CL16525.Contig1_All	16.546	5.013	-1.70057	NA
CL19778.Contig5_All	15.49	4.333	-1.70738	NA
CL905.Contig24_All	19.126	5.816	-1.70861	NB-ARC domain
Unigene12199_All	65.45	18.986	-1.70903	U-box domain
CL15787.Contig3_All	136.716	40.693	-1.70911	alpha/beta hydrolase fold
CL19018.Contig18_All	4.256	1.303	-1.70966	NA
CL18931.Contig3_All	6.893	2.093	-1.71219	G-protein alpha subunit
Unigene60671_All	5.63	1.613	-1.71436	Leucine-rich repeats of kinetochore protein Cenp-F/LEK1
CL3900.Contig7_All	7.12	1.916	-1.71805	MAC/Perforin domain
CL17824.Contig8_All	4.433	1.35	-1.72188	TIR domain
CL5726.Contig3_All	6.616	1.806	-1.7233	AMP-binding enzyme
Unigene15178_All	12.153	3.646	-1.72417	PPR repeat family
CL1347.Contig16_All	3.563	1.033	-1.72435	Glycosyl hydrolases family 32 N-terminal domain
CL1269.Contig18_All	101.546	29.95	-1.72561	Dormancy/auxin associated protein
CL1594.Contig13_All	4.51	1.29	-1.72965	GDSL-like Lipase/Acylhydrolase
CL2950.Contig2_All	13.826	4.016	-1.72998	Auxin responsive protein
CL11079.Contig2_All	30.543	8.643	-1.73514	non-haem dioxygenase in morphine synthesis N-terminal
CL8537.Contig4_All	4.066	1.173	-1.73718	DENN (AEX-3) domain
CL10915.Contig4_All	3.443	1.01	-1.73768	Kelch motif
CL19788.Contig3_All	72.433	21.663	-1.74323	Histidine kinase-, DNA gyrase B-, and HSP90-like ATPase
Unigene11016_All	4.233	1.24	-1.74664	NA
Unigene20664_All	6.85	1.946	-1.74888	NA
CL18661.Contig6_All	7.043	2.016	-1.75565	Histidine kinase-, DNA gyrase B-, and HSP90-like ATPase
CL905.Contig10_All	28.32	8.213	-1.7562	Arabidopsis broad-spectrum mildew resistance protein RPW8
Unigene50152_All	6.006	1.753	-1.75776	N-terminal C2 in EEIG1 and EHBP1 proteins
CL25.Contig42_All	4.433	1.156	-1.75968	Copine
CL1298.Contig2_All	35.176	9.563	-1.76314	Phloem protein 2
CL7760.Contig6_All	4.91	1.353	-1.7655	Eukaryotic family of unknown function (DUF1754)
CL1384.Contig5_All	4.653	1.323	-1.76718	Mitochondrial carrier protein
CL19778.Contig2_All	4.72	1.296	-1.76827	ZW10 interactor
Unigene26568_All	6.166	1.72	-1.76933	Sulfite exporter TauE/SafE
CL5072.Contig1_All	6.646	1.87	-1.77003	NA
CL8990.Contig2_All	9.013	2.49	-1.77016	NA
Unigene61097_All	5.9	1.68	-1.77073	NA
CL905.Contig14_All	37.82	10.906	-1.77554	NB-ARC domain
Unigene27495_All	10.466	3	-1.77882	UDP-glucoronosyl and UDP-glucosyl transferase
CL4599.Contig8_All	4.023	1.16	-1.78037	E1-E2 ATPase
Unigene9379_All	70.4	20.143	-1.78515	Domain of unknown function (DUF569)
CL572.Contig2_All	9.093	2.623	-1.78627	NA
CL12821.Contig2_All	24.803	7.173	-1.78805	WRKY DNA -binding domain
CL9494.Contig6_All	7.096	2.033	-1.78901	Galactosyltransferase
CL2263.Contig7_All	10.81	3.036	-1.78904	MatE
CL4972.Contig1_All	106.416	28.013	-1.78951	F-box domain
CL271.Contig5_All	30.336	8.446	-1.79055	NA
CL905.Contig25_All	30.266	8.5	-1.80022	NB-ARC domain
Unigene28474_All	4.856	1.363	-1.80276	NA
Unigene67836_All	4.03	1.126	-1.80423	Histone-binding protein RBBP4 or subunit C of CAF1 complex
Unigene39973_All	3.543	1.006	-1.80564	Sulfate permease family
Unigene695_All	56.61	15.823	-1.80874	Universal stress protein family
Unigene18357_All	3.953	1.126	-1.8119	Reverse transcriptase (RNA-dependent DNA polymerase)
CL1249.Contig1_All	13.46	3.806	-1.81589	Nucleotidyltransferase domain
Unigene35332_All	41.476	10.613	-1.82158	Glyceraldehyde 3-phosphate dehydrogenase, C-terminal domain
CL9005.Contig4_All	11.683	3.11	-1.82257	MA3 domain
Unigene13588_All	12.87	3.553	-1.82741	WD domain, G-beta repeat
CL6144.Contig4_All	14.046	3.766	-1.83008	RING-like zinc finger
CL905.Contig18_All	79.193	21.57	-1.83026	NB-ARC domain
CL18699.Contig3_All	6.663	1.866	-1.83281	NA
Unigene40648_All	4.143	1.133	-1.83363	CCAAT-binding transcription factor (CBF-B/NF-YA) subunit B
CL10773.Contig1_All	4.643	1.21	-1.83367	NA
CL20064.Contig2_All	13.36	3.653	-1.83632	C-terminal of Roc, COR, domain
Unigene22510_All	13.296	3.536	-1.83722	Protein kinase domain
Unigene28333_All	12.31	3.236	-1.83726	Asparagine synthase
CL12099.Contig1_All	13.106	3.566	-1.8397	Fatty acid desaturase
CL4014.Contig2_All	4.606	1.173	-1.84276	U-box domain
CL905.Contig13_All	38.806	10.403	-1.84458	NB-ARC domain
CL12943.Contig3_All	47.76	11.946	-1.84808	Protein of unknown function (DUF563)
CL17225.Contig1_All	8.106	2.05	-1.84909	NA
CL4972.Contig2_All	182.543	46.41	-1.84927	F-box domain
Unigene7974_All	3.706	1.026	-1.84964	Auxin response factor
CL13404.Contig3_All	3.82	1.013	-1.85126	Membrane transport protein
CL2950.Contig10_All	7.363	2.013	-1.85251	Auxin responsive protein
CL12697.Contig5_All	23.45	6.39	-1.85371	Glycerophosphoryl diester phosphodiesterase family
CL3439.Contig3_All	20.14	5.413	-1.85377	MatE
CL19368.Contig2_All	33.093	9.006	-1.85379	PB1 domain
CL1298.Contig1_All	25.416	6.673	-1.85605	Phloem protein 2
Unigene2055_All	4.23	1.046	-1.86175	NA
Unigene51582_All	4.826	1.2	-1.8642	NA
CL18816.Contig6_All	36.353	9.8	-1.86528	Protein tyrosine kinase
CL18931.Contig1_All	7.813	2.14	-1.86762	G-protein alpha subunit
Unigene13518_All	6.883	1.73	-1.86967	Glutathione peroxidase
CL5056.Contig3_All	29.376	8.02	-1.87075	Bacterial protein of unknown function (DUF948)
Unigene7739_All	31.06	7.683	-1.87333	AP2 domain
CL1102.Contig8_All	28.766	7.356	-1.87731	PLAC8 family
Unigene15584_All	18.506	4.536	-1.88154	GNS1/SUR4 family
Unigene50864_All	3656.75	931.17	-1.88306	AP2 domain
CL11682.Contig1_All	9.443	2.396	-1.88416	Protein of unknown function (DUF3675)
Unigene27560_All	6.526	1.75	-1.88654	Histidine kinase-, DNA gyrase B-, and HSP90-like ATPase
Unigene61452_All	69.24	17.02	-1.89403	NA
CL7723.Contig2_All	4.206	1.066	-1.89437	Myb-like DNA-binding domain
CL10530.Contig3_All	4.286	1.11	-1.89473	Reverse transcriptase (RNA-dependent DNA polymerase)
CL17559.Contig8_All	7.913	2.096	-1.90154	Animal haem peroxidase
CL19907.Contig5_All	11.313	2.806	-1.90455	Multicopper oxidase
CL1616.Contig10_All	10.423	2.426	-1.90678	NA
Unigene51146_All	6.18	1.456	-1.90797	NA
CL15893.Contig2_All	15.19	3.6	-1.90911	NA
CL1229.Contig2_All	3.806	1.003	-1.91087	RNA recognition motif. (a.k.a. RRM, RBD, or RNP domain)
Unigene11333_All	47.613	11.073	-1.91223	C2 domain
CL10095.Contig3_All	5.886	1.493	-1.91682	Nse4 C-terminal
Unigene35690_All	4.03	1	-1.92023	LURP-one-related
CL18255.Contig3_All	15.03	3.856	-1.92499	3,4-dihydroxy-2-butanone 4-phosphate synthase
Unigene30349_All	14.59	3.766	-1.92535	CCAAT-binding transcription factor (CBF-B/NF-YA) subunit B
Unigene20270_All	26.976	6.753	-1.92762	Protein of unknown function (DUF1685)
CL2364.Contig2_All	5.756	1.493	-1.9295	Pyridine nucleotide-disulphide oxidoreductase
CL18950.Contig4_All	9.42	2.43	-1.94223	Protein tyrosine kinase
Unigene15821_All	40.48	10.14	-1.94256	Protein of unknown function (DUF1681)
CL1102.Contig10_All	32.98	8.13	-1.94878	PLAC8 family
Unigene23288_All	4.18	1.05	-1.94995	GRAS domain family
CL19134.Contig7_All	17.686	4.48	-1.95127	ABC1 family
CL18043.Contig1_All	4.26	1.033	-1.95632	Universal stress protein family
Unigene29791_All	10.473	2.703	-1.95706	ABC transporter transmembrane region
CL7117.Contig2_All	20.856	5.09	-1.9577	NA
Unigene22186_All	15.683	3.773	-1.9593	NA
CL20029.Contig2_All	6.966	1.766	-1.96101	Aconitase family (aconitate hydratase)
CL4183.Contig4_All	29.146	7.22	-1.97075	FBD
Unigene65477_All	6.363	1.36	-1.97676	Cytochrome C and Quinol oxidase polypeptide I
Unigene9293_All	26.473	6.596	-1.97981	Fatty acid desaturase
Unigene24079_All	10.553	2.623	-1.98684	Penicillin-binding protein Tp47 domain a
CL13057.Contig1_All	8.06	1.916	-1.98741	Ring finger domain
CL17968.Contig2_All	9.406	2.216	-2.00235	PTS system enzyme II sorbitol-specific factor
Unigene19611_All	11.606	2.803	-2.01121	TIR domain
Unigene7620_All	6.263	1.506	-2.01345	POT family
CL12750.Contig1_All	6.323	1.523	-2.01374	LURP-one-related
Unigene35136_All	4.68	1.12	-2.01407	Malic enzyme, NAD binding domain
CL503.Contig9_All	12.933	3.053	-2.01642	14-3-3 protein
CL18816.Contig3_All	5.47	1.3	-2.02094	Salt stress response/antifungal
CL12943.Contig2_All	24.906	5.63	-2.02143	Protein of unknown function (DUF563)
CL4599.Contig2_All	25.256	5.986	-2.02597	E1-E2 ATPase
CL19756.Contig12_All	47.16	11.606	-2.02985	WRKY DNA -binding domain
CL7124.Contig2_All	133.93	32.37	-2.03193	WRKY DNA -binding domain
CL7234.Contig6_All	9.386	2.243	-2.0326	Lipase (class 3)
Unigene9342_All	7.873	1.896	-2.0328	Pyridoxal-phosphate dependent enzyme
CL19310.Contig2_All	20.99	5.086	-2.03558	Lipase (class 3)
CL1778.Contig18_All	14.003	3.373	-2.03664	E1-E2 ATPase
Unigene11519_All	4.95	1.173	-2.03775	Alpha/beta hydrolase family
CL19535.Contig8_All	10.68	2.376	-2.04666	Domain of unknown function (DUF569)
Unigene66365_All	5.48	1.176	-2.05148	Type II inositol 1,4,5-trisphosphate 5-phosphatase PH domain
CL3103.Contig3_All	12.63	2.99	-2.05557	Protein of unknown function (DUF677)
Unigene51467_All	6.726	1.403	-2.05691	NA
CL19788.Contig4_All	40.423	9.353	-2.05792	Histidine kinase-, DNA gyrase B-, and HSP90-like ATPase
CL19217.Contig2_All	4.39	1.03	-2.05866	Targeting protein for Xklp2 (TPX2)
CL4096.Contig1_All	5.376	1.24	-2.06138	NA
CL17225.Contig3_All	6.423	1.4	-2.0614	NA
CL5059.Contig2_All	6.14	1.46	-2.06213	Copper amine oxidase, enzyme domain
CL2067.Contig4_All	6.383	1.52	-2.06465	Protein kinase domain
CL7124.Contig1_All	18.293	4.25	-2.06569	WRKY DNA -binding domain
CL14588.Contig2_All	148.236	31.493	-2.07046	C2H2-type zinc finger
Unigene18572_All	9.046	2.09	-2.08094	RNA recognition motif. (a.k.a. RRM, RBD, or RNP domain)
Unigene19568_All	7.133	1.636	-2.08315	Reverse transcriptase (RNA-dependent DNA polymerase)
CL15225.Contig1_All	12.253	2.796	-2.08743	NA
CL17225.Contig2_All	6.123	1.326	-2.09881	NA
CL905.Contig6_All	25.523	5.866	-2.10011	NB-ARC domain
CL8247.Contig1_All	5.63	1.216	-2.10634	LSD1 zinc finger
Unigene66145_All	8.976	1.89	-2.11558	Protein of unknown function (DUF1218)
Unigene177131_All	5.5	1.19	-2.11565	NA
CL3048.Contig2_All	10.703	2.243	-2.11891	Phloem protein 2
CL19788.Contig5_All	26.676	6.02	-2.12001	Histidine kinase-, DNA gyrase B-, and HSP90-like ATPase
CL7469.Contig2_All	5.443	1.09	-2.1202	NA
CL18694.Contig1_All	10.503	2.3	-2.12441	Ribonuclease III domain
Unigene65079_All	4.48	1.006	-2.12991	Glycosyl transferases group 1
Unigene19067_All	6.23	1.243	-2.13692	EF hand
CL12580.Contig3_All	36.84	8.216	-2.1386	IQ calmodulin-binding motif
CL5873.Contig2_All	102.656	23	-2.14365	Raffinose synthase or seed imbibition protein Sip1
CL4150.Contig3_All	5.163	1.13	-2.15211	Protein of unknown function (DUF568)
CL19340.Contig6_All	5.136	1.126	-2.15663	NA
Unigene65956_All	10.153	2.14	-2.15668	NA
CL6714.Contig9_All	45.97	9.563	-2.1697	NA
CL14620.Contig2_All	19.32	4.056	-2.17826	Syntaxin 6, N-terminal
CL905.Contig5_All	24.23	5.17	-2.17872	NB-ARC domain
Unigene63624_All	10.226	2.066	-2.18257	Interferon-related developmental regulator (IFRD)
Unigene45942_All	5.43	1.083	-2.18264	Trypsin and protease inhibitor
CL5590.Contig1_All	11.08	2.163	-2.18541	NA
Unigene66281_All	56.58	11.18	-2.18635	Peptidase family M20/M25/M40
Unigene6299_All	7.67	1.5	-2.19138	NA
CL9716.Contig2_All	75.576	14.41	-2.19403	Glycosyl transferase family 64 domain
CL16003.Contig4_All	17.546	3.763	-2.19868	NA
Unigene44933_All	11.226	2.283	-2.20735	Diacylglycerol acyltransferase
CL4667.Contig3_All	5.236	1.09	-2.21007	NA
Unigene45334_All	51.063	10.826	-2.21461	ATPase family associated with various cellular activities (AAA)
CL5137.Contig4_All	8.196	1.6	-2.22052	NA
Unigene35706_All	4.886	1	-2.22168	Cyclin, N-terminal domain
Unigene66013_All	20.61	4.053	-2.22852	C2H2-type zinc finger
Unigene66053_All	116.03	21.736	-2.2314	Hydrophobic seed protein
Unigene10515_All	18.123	3.52	-2.24258	Protein kinase domain
CL763.Contig1_All	5.79	1.133	-2.24391	ACT domain
CL19778.Contig4_All	41.243	8.323	-2.24522	Protein of unknown function (DUF1685)
Unigene15980_All	17.873	3.483	-2.24875	Zinc-finger of C2H2 type
CL12750.Contig2_All	6.743	1.35	-2.2502	LURP-one-related
CL7117.Contig1_All	10.903	2.22	-2.25225	NA
CL3900.Contig11_All	21.573	4.346	-2.25433	MAC/Perforin domain
Unigene141902_All	14.753	2.586	-2.26576	NA
Unigene12985_All	29.69	6.006	-2.27191	NA
CL6177.Contig4_All	6.45	1.236	-2.28489	Protein tyrosine kinase
CL3387.Contig2_All	5.246	1.02	-2.2887	Raffinose synthase or seed imbibition protein Sip1
Unigene26400_All	14.086	2.776	-2.29104	Protein kinase domain
CL4667.Contig1_All	6.116	1.18	-2.29889	NA
Unigene61131_All	48.363	9.513	-2.31214	WRKY DNA -binding domain
CL905.Contig12_All	22.863	4.553	-2.31398	NB-ARC domain
CL20036.Contig14_All	23.46	4.47	-2.3146	AMP-binding enzyme
CL15318.Contig3_All	5.61	1.026	-2.31672	NA
CL4862.Contig3_All	6.883	1.33	-2.31764	Plant invertase/pectin methylesterase inhibitor
CL12934.Contig2_All	5.893	1.136	-2.32091	Protein phosphatase 2C
Unigene55952_All	78.63	14.286	-2.33081	Transcriptional repressor, ovate
Unigene36445_All	12.483	2.173	-2.33431	MazG-like family
Unigene54963_All	131.413	25.303	-2.34091	Ankyrin repeat
Unigene55892_All	22.816	4.243	-2.34352	U-box domain
CL4094.Contig3_All	24.023	4.636	-2.344	Mitochondrial import receptor subunit Tom22
CL16207.Contig2_All	7.23	1.336	-2.3497	Glycosyl hydrolase family 9
Unigene14595_All	6.55	1.186	-2.36383	Lanthionine synthetase C-like protein
Unigene18303_All	9.716	1.693	-2.37603	short chain dehydrogenase
Unigene23944_All	8.8	1.57	-2.39189	Signal peptide peptidase
Unigene30361_All	19.223	3.226	-2.39507	Protein kinase domain
CL9061.Contig2_All	13.186	2.33	-2.39717	Helix-loop-helix DNA-binding domain
Unigene65818_All	11.793	1.92	-2.41447	Common central domain of tyrosinase
Unigene8114_All	78.113	12.923	-2.41762	C2 domain
Unigene45749_All	66.223	11.173	-2.41897	Protein of unknown function (DUF793)
CL7703.Contig2_All	7.556	1.173	-2.42339	UDP-glucoronosyl and UDP-glucosyl transferase
CL2384.Contig8_All	19.04	3.386	-2.42946	Lipoxygenase
CL4574.Contig1_All	84.043	13.836	-2.43261	Universal stress protein family
CL9716.Contig1_All	42.77	6.826	-2.44187	Glycosyl transferase family 64 domain
Unigene174672_All	9.31	1.536	-2.44426	Trehalose-phosphatase
CL2931.Contig6_All	7.81	1.343	-2.45825	Glycosyl transferase family 8
CL3103.Contig5_All	14.79	2.583	-2.46687	Protein of unknown function (DUF677)
Unigene35707_All	104.593	16.65	-2.46981	linker histone H1 and H5 family
CL905.Contig8_All	16.94	2.953	-2.48218	NB-ARC domain
CL7124.Contig3_All	27.626	4.55	-2.50856	WRKY DNA -binding domain
Unigene51594_All	10.806	1.726	-2.51616	Ankyrin repeat
Unigene66539_All	55.8	7.91	-2.52071	NA
Unigene55586_All	9.35	1.463	-2.52567	NA
CL19601.Contig16_All	18.83	3.143	-2.52873	Phosphofructokinase
CL20134.Contig1_All	12.563	1.953	-2.53353	Lipoxygenase
Unigene81931_All	9.136	1.463	-2.54258	Zinc-finger of C2H2 type
CL4136.Contig2_All	8.03	1.17	-2.56301	Cytochrome P450
Unigene110294_All	119.51	19.753	-2.56376	Ankyrin repeat
CL11725.Contig7_All	39.686	5.43	-2.56501	Heavy-metal-associated domain
CL4574.Contig2_All	36.51	5.386	-2.56894	Universal stress protein family
Unigene30235_All	165.583	26.31	-2.57322	Mitochondrial import receptor subunit Tom22
CL1962.Contig3_All	19.31	2.926	-2.57623	NA
CL3361.Contig1_All	26.81	4.033	-2.5889	Trehalose-phosphatase
CL14880.Contig3_All	14.513	1.87	-2.59782	NA
CL25.Contig26_All	7.793	1.106	-2.59865	FAD binding domain
CL2006.Contig7_All	35.513	5.583	-2.61788	Phospholipid-translocating P-type ATPase C-terminal
CL1203.Contig6_All	20.366	3.076	-2.62161	Thioredoxin
CL7839.Contig2_All	20.48	3.136	-2.65327	Ion transport protein
CL12077.Contig2_All	8.533	1.05	-2.6548	AP2 domain
Unigene11887_All	9.47	1.213	-2.66444	Glycosyl hydrolases family 18
CL14719.Contig2_All	23.616	3.443	-2.68688	14-3-3 protein
Unigene30054_All	71.68	10.623	-2.68808	GH3 auxin-responsive promoter
CL1369.Contig1_All	18.7	2.273	-2.70828	NA
Unigene45770_All	93.853	13.326	-2.71619	Lipoxygenase
CL2042.Contig5_All	57.47	7.406	-2.72665	Globin
CL17754.Contig2_All	10.386	1.41	-2.75089	AP2 domain
CL8247.Contig2_All	10.563	1.453	-2.77843	LSD1 zinc finger
CL25.Contig33_All	9.98	1.266	-2.78041	Berberine and berberine like
Unigene930_All	28.91	3.06	-2.78953	NA
Unigene12086_All	9.053	1.206	-2.83313	F-box-like
Unigene30234_All	33.396	4.246	-2.8562	Peroxisomal membrane anchor protein (Pex14p) conserved region
CL19723.Contig1_All	9.086	1.03	-2.87194	Dual specificity phosphatase, catalytic domain
Unigene17457_All	20.806	2.423	-2.89918	Segment polarity protein dishevelled (Dsh) C terminal
CL19778.Contig3_All	10.183	1.12	-2.90233	Protein of unknown function (DUF1685)
CL2006.Contig8_All	30.893	3.823	-2.91429	Phospholipid-translocating P-type ATPase C-terminal
CL3361.Contig2_All	16.406	1.903	-2.95198	Trehalose-phosphatase
CL4094.Contig5_All	44.236	5.346	-2.96301	NA
Unigene5805_All	30.806	2.756	-3.00654	NA
CL478.Contig3_All	181.563	17.783	-3.05636	Aluminium induced protein
Unigene31170_All	14.496	1.263	-3.07901	NA
Unigene13221_All	12.523	1.136	-3.12142	No apical meristem (NAM) protein
CL4179.Contig1_All	17.13	1.776	-3.13693	2OG-Fe(II) oxygenase superfamily
CL11725.Contig4_All	22.636	1.453	-3.24921	Heavy-metal-associated domain
CL19659.Contig5_All	16.083	1.236	-3.27389	No apical meristem (NAM) protein
CL17754.Contig1_All	15.74	1.186	-3.2904	AP2 domain
CL4136.Contig3_All	13.536	1.006	-3.36908	Cytochrome P450
CL684.Contig3_All	24.196	1.556	-3.37068	WD domain, G-beta repeat
CL17025.Contig2_All	15.09	1.016	-3.44287	NA
CL15121.Contig2_All	34.26	2.94	-3.47908	AP2 domain
CL64.Contig2_All	41.733	3.473	-3.48837	Cytochrome P450
Unigene45959_All	66.573	4.436	-3.5669	Glyceraldehyde 3-phosphate dehydrogenase, C-terminal domain
Unigene35331_All	131.726	8.493	-3.59057	Glyceraldehyde 3-phosphate dehydrogenase, C-terminal domain
CL2743.Contig13_All	84.48	4.863	-3.74079	Lipoxygenase
Unigene61518_All	42.283	1.683	-3.84028	Chalcone and stilbene synthases, N-terminal domain
Unigene141637_All	28.686	1.553	-3.87323	C2 domain
Unigene20613_All	55.773	2.573	-3.93846	NA
CL4179.Contig2_All	22.046	1.183	-3.97373	2OG-Fe(II) oxygenase superfamily
CL684.Contig1_All	61.98	2.15	-4.16167	WD domain, G-beta repeat
CL684.Contig2_All	109.913	3.153	-4.29152	WD domain, G-beta repeat
CL845.Contig23_All	50.23	1.17	-5.01115	Zinc-binding dehydrogenase
Unigene51159_All	219.06	2.953	-5.36226	Probable lipid transfer

## Sheet: Table S3
Supplemental Table S3 DEGs identifed in the CK vs PC comparison
Gene_id	Average_FPKM_CK	Average_FPKM_PI	Fold change	Description
CL10838.Contig2_All	1.176	1672.48	9.223	EG45-like domain containing protein OS=Citrus jambhiri OX=64884 GN=CjBAp12 PE=1 SV=1
CL4298.Contig4_All	1.33	245.87	7.41661	Glucan endo-1,3-beta-glucosidase OS=Vitis vinifera OX=29760 GN=VIT_06s0061g00120 PE=1 SV=2
Unigene12970_All	1.643	421.33	6.28368	Berberine bridge enzyme-like 25 OS=Arabidopsis thaliana OX=3702 GN=At5g44390 PE=2 SV=1
CL4939.Contig13_All	1.023	121.913	6.21664	Defensin-like protein 1 OS=Dahlia merckii OX=43367 PE=1 SV=1
CL8763.Contig2_All	2.206	169.563	5.9023	Defensin SD2 OS=Helianthus annuus OX=4232 GN=SD2 PE=2 SV=1
CL4939.Contig14_All	16.346	1035.36	5.83558	Defensin-like protein 1 OS=Dahlia merckii OX=43367 PE=1 SV=1
CL19907.Contig13_All	5.203	307.7	5.71349	Laccase-15 OS=Arabidopsis thaliana OX=3702 GN=TT10 PE=1 SV=1
CL513.Contig18_All	2.473	127.023	5.59834	Monooxygenase 1 OS=Arabidopsis thaliana OX=3702 GN=MO1 PE=2 SV=1
CL1337.Contig15_All	1.47	67.896	5.49322	Extensin-3 OS=Arabidopsis thaliana OX=3702 GN=EXT3 PE=1 SV=3
CL15540.Contig31_All	1.866	97.033	5.42134	Peroxidase 10 OS=Arabidopsis thaliana OX=3702 GN=PER10 PE=1 SV=1
CL12171.Contig4_All	4.106	161.573	5.25021	Vicilin-like seed storage protein At2g18540 OS=Arabidopsis thaliana OX=3702 GN=At2g18540 PE=3 SV=1
CL513.Contig22_All	1.486	57.19	5.19975	Monooxygenase 1 OS=Arabidopsis thaliana OX=3702 GN=MO1 PE=2 SV=1
Unigene85243_All	2.75	141.523	5.1952	Epidermis-specific secreted glycoprotein EP1 OS=Daucus carota OX=4039 GN=EP1 PE=1 SV=1
CL13749.Contig1_All	1.046	43.173	5.18645	Serine/threonine-protein kinase STY46 OS=Arabidopsis thaliana OX=3702 GN=STY46 PE=1 SV=1
CL940.Contig26_All	2.39	83.44	5.11091	9-cis-epoxycarotenoid dioxygenase NCED3, chloroplastic OS=Oryza sativa subsp. japonica OX=39947 GN=NCED3 PE=2 SV=1
Unigene14679_All	5.09	192.216	5.10276	Formin-like protein 10 OS=Oryza sativa subsp. japonica OX=39947 GN=FH10 PE=2 SV=1
Unigene26212_All	2.136	75.466	5.02278	Phenylalanine ammonia-lyase 1 OS=Daucus carota OX=4039 GN=PAL1 PE=3 SV=1
CL17252.Contig6_All	1.33	42.92	4.99049	Caffeic acid 3-O-methyltransferase OS=Prunus dulcis OX=3755 GN=COMT1 PE=2 SV=1
Unigene12694_All	1.04	36.276	4.98734	NA
Unigene18440_All	2.646	86.476	4.97452	NA
CL18182.Contig2_All	1.066	34.243	4.95998	1-aminocyclopropane-1-carboxylate oxidase OS=Diospyros kaki OX=35925 GN=DK-ACO1 PE=2 SV=1
CL25.Contig9_All	2.736	369.09	4.88785	Berberine bridge enzyme-like 7 OS=Arabidopsis thaliana OX=3702 GN=FOX5 PE=3 SV=1
CL13456.Contig1_All	2.403	171.356	4.87983	Isoflavone reductase homolog OS=Lupinus albus OX=3870 PE=2 SV=1
CL1612.Contig5_All	2.91	104.673	4.85971	#N/A
CL1810.Contig2_All	2.396	77.093	4.82625	Protein STRICTOSIDINE SYNTHASE-LIKE 7 OS=Arabidopsis thaliana OX=3702 GN=SSL7 PE=2 SV=1
CL5689.Contig2_All	1.043	31.616	4.82046	NA
CL11496.Contig2_All	1.24	34.95	4.80034	Protein DJ-1 homolog D OS=Arabidopsis thaliana OX=3702 GN=DJ1D PE=1 SV=1
CL4939.Contig15_All	23.266	1087.91	4.78039	Defensin-like protein 1 OS=Dahlia merckii OX=43367 PE=1 SV=1
CL13360.Contig2_All	1.43	41.73	4.74062	Patatin-like protein 2 OS=Arabidopsis thaliana OX=3702 GN=PLP2 PE=1 SV=1
CL5460.Contig6_All	4.223	125.496	4.66952	NA
Unigene22475_All	15.05	368.286	4.61815	Protein DJ-1 homolog D OS=Arabidopsis thaliana OX=3702 GN=DJ1D PE=1 SV=1
Unigene65797_All	1.076	28.713	4.60353	UPF0481 protein At3g47200 OS=Arabidopsis thaliana OX=3702 GN=At3g47200 PE=2 SV=1
CL17252.Contig1_All	2.203	55.74	4.56899	Caffeic acid 3-O-methyltransferase OS=Prunus dulcis OX=3755 GN=COMT1 PE=2 SV=1
Unigene35937_All	1.196	47.61	4.55872	bZIP transcription factor 44 OS=Arabidopsis thaliana OX=3702 GN=BZIP44 PE=1 SV=1
Unigene11658_All	1.31	30.526	4.54243	Protein DJ-1 homolog D OS=Arabidopsis thaliana OX=3702 GN=DJ1D PE=1 SV=1
Unigene40498_All	2.85	66.466	4.53693	Protein trichome birefringence-like 39 OS=Arabidopsis thaliana OX=3702 GN=TBL39 PE=2 SV=1
Unigene50705_All	7.263	239.893	4.52147	Berberine bridge enzyme-like 8 OS=Arabidopsis thaliana OX=3702 GN=At1g30700 PE=2 SV=1
Unigene16885_All	2.116	79.633	4.50274	8-hydroxygeraniol dehydrogenase OS=Catharanthus roseus OX=4058 GN=10HGO PE=1 SV=1
CL18592.Contig5_All	37.28	916.62	4.49678	1-aminocyclopropane-1-carboxylate oxidase 4 OS=Petunia hybrida OX=4102 GN=ACO4 PE=3 SV=1
Unigene66304_All	4.966	122.113	4.48428	Phospholipase A1-IIdelta OS=Arabidopsis thaliana OX=3702 GN=At2g42690 PE=1 SV=1
Unigene23719_All	1.653	38.036	4.47329	NA
CL10698.Contig2_All	2.01	45.266	4.43169	Probable glutathione S-transferase OS=Nicotiana tabacum OX=4097 PE=2 SV=1
Unigene53306_All	3.913	101.91	4.43135	NA
CL901.Contig14_All	23.966	494.57	4.38425	Beta-D-xylosidase 4 OS=Arabidopsis thaliana OX=3702 GN=BXL4 PE=1 SV=1
CL2994.Contig1_All	1.393	39.246	4.3602	Phytosulfokines 5 OS=Arabidopsis thaliana OX=3702 GN=PSK5 PE=2 SV=1
Unigene30467_All	8.666	187.82	4.35331	Inhibitor of trypsin and hageman factor OS=Cucurbita maxima OX=3661 PE=1 SV=1
Unigene24832_All	3.27	64.963	4.33328	Berberine bridge enzyme-like 25 OS=Arabidopsis thaliana OX=3702 GN=At5g44390 PE=2 SV=1
CL14381.Contig2_All	1.143	24.056	4.32948	NA
CL10416.Contig1_All	7.423	174.576	4.30317	Low affinity sulfate transporter 3 OS=Stylosanthes hamata OX=37660 GN=ST3 PE=2 SV=1
CL25.Contig21_All	4.726	91.706	4.28291	Berberine bridge enzyme-like 28 OS=Arabidopsis thaliana OX=3702 GN=At5g44440 PE=1 SV=1
CL2994.Contig2_All	2.06	43.05	4.27853	Phytosulfokines 5 OS=Arabidopsis thaliana OX=3702 GN=PSK5 PE=2 SV=1
CL6088.Contig3_All	1.3	33.25	4.26629	Probable isoaspartyl peptidase/L-asparaginase 2 OS=Arabidopsis thaliana OX=3702 GN=At3g16150 PE=2 SV=2
CL6330.Contig2_All	1.386	33.14	4.26593	UDP-glycosyltransferase 85A8 OS=Stevia rebaudiana OX=55670 GN=UGT85A8 PE=2 SV=1
Unigene110365_All	1.846	39.606	4.25431	NA
CL11313.Contig4_All	3.1	60.383	4.25043	Transcription factor MYB2 OS=Oryza sativa subsp. japonica OX=39947 GN=MYB2 PE=2 SV=1
CL2375.Contig5_All	1.73	40.85	4.23639	Laccase-21 OS=Oryza sativa subsp. japonica OX=39947 GN=LAC21 PE=2 SV=1
Unigene981_All	1.033	20.913	4.23127	Basic leucine zipper 43 OS=Arabidopsis thaliana OX=3702 GN=BZIP43 PE=1 SV=1
Unigene55418_All	19.273	384.19	4.22863	Glycine-rich cell wall structural protein OS=Arabidopsis thaliana OX=3702 GN=At3g17050 PE=3 SV=2
CL4138.Contig2_All	1.586	65.236	4.19407	Cytochrome c oxidase subunit 1 OS=Triticum aestivum OX=4565 GN=COX1 PE=3 SV=1
CL14532.Contig5_All	11.87	221.72	4.19068	NA
CL19907.Contig14_All	2.543	54.933	4.13826	Laccase-14 OS=Arabidopsis thaliana OX=3702 GN=LAC14 PE=2 SV=1
CL3078.Contig2_All	1.67	42.33	4.13468	Histone-lysine N-methyltransferase ATXR6 OS=Arabidopsis thaliana OX=3702 GN=ATXR6 PE=1 SV=1
Unigene30418_All	1.77	31.523	4.10258	Disease resistance response protein 206 OS=Pisum sativum OX=3888 GN=PI206 PE=1 SV=2
CL3757.Contig5_All	2.93	50.843	4.08272	Cytochrome P450 71A6 (Fragment) OS=Nepeta racemosa OX=54731 GN=CYP71A6 PE=2 SV=1
CL940.Contig19_All	4.686	78.233	4.07678	Carotenoid 9,10(9',10')-cleavage dioxygenase OS=Crocus sativus OX=82528 GN=CCD PE=1 SV=1
CL7932.Contig4_All	5.076	89.27	4.07645	Aldehyde dehydrogenase family 2 member B7, mitochondrial OS=Arabidopsis thaliana OX=3702 GN=ALDH2B7 PE=1 SV=2
CL14172.Contig1_All	1.443	25.663	4.0731	Formin-like protein 14 OS=Arabidopsis thaliana OX=3702 GN=FH14 PE=3 SV=3
CL3484.Contig2_All	4.46	92.606	4.07044	Beta-fructofuranosidase, insoluble isoenzyme 1 OS=Daucus carota OX=4039 GN=INV1 PE=1 SV=1
CL19922.Contig3_All	2.353	42.18	4.05214	UDP-glucose 4-epimerase GEPI48 OS=Cyamopsis tetragonoloba OX=3832 PE=2 SV=1
CL14033.Contig1_All	1.336	24.883	4.05207	Transcription factor MYB2 OS=Oryza sativa subsp. japonica OX=39947 GN=MYB2 PE=2 SV=1
CL17323.Contig35_All	5.95	131.516	4.05191	Mannitol dehydrogenase (Fragment) OS=Petroselinum crispum OX=4043 GN=ELI3 PE=2 SV=1
CL42.Contig3_All	15.793	290.533	4.04323	Probable 1-deoxy-D-xylulose-5-phosphate synthase 2, chloroplastic OS=Oryza sativa subsp. japonica OX=39947 GN=Os07g0190000 PE=2 SV=1
CL19907.Contig5_All	11.313	201.293	4.03825	Laccase-21 OS=Oryza sativa subsp. japonica OX=39947 GN=LAC21 PE=2 SV=1
CL3173.Contig10_All	1.183	19.356	4.02639	#N/A
CL513.Contig16_All	1.03	17.05	4.01768	Monooxygenase 3 OS=Arabidopsis thaliana OX=3702 GN=MO3 PE=2 SV=1
Unigene22767_All	1.2	45.726	4.00092	NA
Unigene574_All	2.603	47.57	3.98795	NA
Unigene25147_All	2.093	36.483	3.97547	Pleiotropic drug resistance protein 1 OS=Nicotiana tabacum OX=4097 GN=PDR1 PE=2 SV=1
CL10307.Contig2_All	6.573	100.466	3.92654	Endochitinase EP3 OS=Arabidopsis thaliana OX=3702 GN=EP3 PE=1 SV=1
Unigene12358_All	3.276	50.363	3.91386	Probable carboxylesterase 18 OS=Arabidopsis thaliana OX=3702 GN=CXE18 PE=1 SV=1
CL17252.Contig4_All	1.03	15.603	3.91332	Caffeic acid 3-O-methyltransferase OS=Prunus dulcis OX=3755 GN=COMT1 PE=2 SV=1
Unigene7242_All	1.716	25.723	3.91077	Raucaffricine-O-beta-D-glucosidase OS=Rauvolfia serpentina OX=4060 GN=RG PE=1 SV=1
CL17634.Contig1_All	7.54	112.523	3.90676	Uncharacterized protein At5g65660 OS=Arabidopsis thaliana OX=3702 GN=At5g65660 PE=2 SV=1
CL7393.Contig1_All	1.253	21.873	3.89963	Peptide methionine sulfoxide reductase B3 OS=Arabidopsis thaliana OX=3702 GN=MSRB3 PE=2 SV=2
Unigene66137_All	54.13	838.113	3.8837	Bifunctional L-3-cyanoalanine synthase/cysteine synthase C1, mitochondrial OS=Arabidopsis thaliana OX=3702 GN=CYSC1 PE=1 SV=1
Unigene40534_All	10.423	203.886	3.86978	Gamma conglutin 2 OS=Lupinus angustifolius OX=3871 PE=1 SV=2
Unigene28693_All	1.93	29.803	3.85691	Serine carboxypeptidase-like 18 OS=Arabidopsis thaliana OX=3702 GN=SCPL18 PE=2 SV=2
CL25.Contig23_All	81.916	1171.98	3.85037	Berberine bridge enzyme-like 4 OS=Arabidopsis thaliana OX=3702 GN=FOX2 PE=2 SV=1
Unigene18287_All	1.91	48.47	3.84775	NA
CL40.Contig25_All	3.8	59.946	3.84765	Isocitrate dehydrogenase [NADP], chloroplastic (Fragment) OS=Medicago sativa OX=3879 PE=2 SV=1
CL25.Contig7_All	8.47	121.08	3.8394	Berberine bridge enzyme-like 13 OS=Arabidopsis thaliana OX=3702 GN=At1g30760 PE=1 SV=1
Unigene19641_All	1.25	19.63	3.83056	Miraculin OS=Synsepalum dulcificum OX=3743 PE=1 SV=3
Unigene6693_All	1.346	18.833	3.8159	#N/A
CL25.Contig12_All	1.173	16.443	3.79464	Berberine bridge enzyme-like 4 OS=Arabidopsis thaliana OX=3702 GN=FOX2 PE=2 SV=1
Unigene14454_All	1.47	25.386	3.78453	#N/A
Unigene60860_All	2.176	61.813	3.77756	Short-chain dehydrogenase TIC 32, chloroplastic OS=Arabidopsis thaliana OX=3702 GN=TIC32 PE=2 SV=1
CL4272.Contig3_All	3.993	56.233	3.77746	Tropinone reductase homolog At5g06060 OS=Arabidopsis thaliana OX=3702 GN=At5g06060 PE=2 SV=1
CL5063.Contig1_All	1.026	15.306	3.74089	#N/A
CL2777.Contig5_All	2.126	27.656	3.73169	Uridine nucleosidase 1 OS=Arabidopsis thaliana OX=3702 GN=URH1 PE=1 SV=2
CL278.Contig3_All	5.803	89.453	3.73016	NA
CL3078.Contig1_All	3.276	49.276	3.72667	Histone-lysine N-methyltransferase ATXR6 OS=Arabidopsis thaliana OX=3702 GN=ATXR6 PE=1 SV=1
CL7932.Contig2_All	5.333	72.276	3.72285	Aldehyde dehydrogenase family 2 member B7, mitochondrial OS=Arabidopsis thaliana OX=3702 GN=ALDH2B7 PE=1 SV=2
CL19907.Contig2_All	1.533	22.013	3.72244	Laccase-14 OS=Arabidopsis thaliana OX=3702 GN=LAC14 PE=2 SV=1
CL18784.Contig1_All	2.89	38.15	3.71935	Polyphenol oxidase, chloroplastic OS=Malus domestica OX=3750 PE=2 SV=1
CL13321.Contig5_All	1.74	24.976	3.71633	#N/A
Unigene46383_All	1.196	20.516	3.71631	NA
CL15149.Contig3_All	1.35	24.806	3.71611	Ferritin-3, chloroplastic OS=Vigna unguiculata OX=3917 PE=2 SV=1
CL25.Contig30_All	20.49	265.013	3.71287	Berberine bridge enzyme-like 28 OS=Arabidopsis thaliana OX=3702 GN=At5g44440 PE=1 SV=1
CL11313.Contig3_All	1.03	14.603	3.70454	Transcription factor MYB2 OS=Oryza sativa subsp. japonica OX=39947 GN=MYB2 PE=2 SV=1
CL15463.Contig35_All	1.036	13.373	3.69779	Probable glutathione S-transferase OS=Nicotiana tabacum OX=4097 PE=2 SV=1
Unigene35551_All	1.576	20.74	3.69697	Proline-rich receptor-like protein kinase PERK1 OS=Arabidopsis thaliana OX=3702 GN=PERK1 PE=1 SV=1
CL1528.Contig4_All	1.586	21.686	3.68775	Heavy metal-associated isoprenylated plant protein 3 OS=Arabidopsis thaliana OX=3702 GN=HIPP03 PE=1 SV=1
Unigene154413_All	2.66	38.99	3.6874	Laccase-21 OS=Oryza sativa subsp. japonica OX=39947 GN=LAC21 PE=2 SV=1
CL7638.Contig2_All	5.423	83.006	3.68352	LOB domain-containing protein 40 OS=Arabidopsis thaliana OX=3702 GN=LBD40 PE=2 SV=1
Unigene50789_All	3.52	48.95	3.68035	NA
Unigene12291_All	3.353	82.573	3.6792	NA
CL8792.Contig2_All	1.23	18.853	3.67104	Protein STAY-GREEN homolog, chloroplastic OS=Capsicum annuum OX=4072 GN=SGR PE=1 SV=2
Unigene25888_All	3.363	63.4	3.66911	Homogentisate phytyltransferase 1, chloroplastic OS=Arabidopsis thaliana OX=3702 GN=HPT1 PE=1 SV=1
CL7762.Contig4_All	1.536	19.62	3.66383	UDP-glycosyltransferase 73E1 OS=Stevia rebaudiana OX=55670 GN=UGT73E1 PE=2 SV=1
Unigene56151_All	1.45	18.363	3.62298	NA
Unigene6234_All	2.46	30.78	3.62261	NA
CL11567.Contig1_All	1.916	24.823	3.61315	NA
Unigene55796_All	6.026	77.236	3.61173	Malate synthase, glyoxysomal OS=Gossypium hirsutum OX=3635 PE=2 SV=1
CL46.Contig18_All	2.833	34.663	3.60881	Actin OS=Gossypium hirsutum OX=3635 PE=3 SV=1
CL5668.Contig3_All	1.143	15.36	3.60825	Acid beta-fructofuranosidase 4, vacuolar OS=Arabidopsis thaliana OX=3702 GN=BFRUCT4 PE=1 SV=2
CL145.Contig20_All	11.38	157.703	3.60697	Feruloyl CoA ortho-hydroxylase 1 OS=Arabidopsis thaliana OX=3702 GN=F6'H1 PE=1 SV=1
CL19863.Contig1_All	2.313	27.83	3.60412	Protein DJ-1 homolog D OS=Arabidopsis thaliana OX=3702 GN=DJ1D PE=1 SV=1
CL5192.Contig3_All	2.453	29.476	3.60061	Ferric reduction oxidase 6 OS=Arabidopsis thaliana OX=3702 GN=FRO6 PE=2 SV=1
CL9504.Contig3_All	1.583	19.97	3.59122	Probable (S)-N-methylcoclaurine 3'-hydroxylase isozyme 2 OS=Coptis japonica OX=3442 GN=CYP80B2 PE=2 SV=1
Unigene18454_All	1.71	23.423	3.58583	Cytochrome P450 82A4 OS=Glycine max OX=3847 GN=CYP82A4 PE=2 SV=1
CL1258.Contig4_All	1.21	14.656	3.58418	Metal-nicotianamine transporter YSL3 OS=Arabidopsis thaliana OX=3702 GN=YSL3 PE=2 SV=1
Unigene56715_All	1.516	19.35	3.57842	Probable glutathione S-transferase OS=Glycine max OX=3847 GN=HSP26-A PE=2 SV=1
CL905.Contig4_All	1.933	29.493	3.57465	Probable disease resistance protein At5g66900 OS=Arabidopsis thaliana OX=3702 GN=At5g66900 PE=3 SV=1
CL1337.Contig10_All	1.766	20.88	3.57164	Extensin-3 OS=Arabidopsis thaliana OX=3702 GN=EXT3 PE=1 SV=3
CL282.Contig13_All	4.996	58.17	3.56921	Pathogen-related protein OS=Hordeum vulgare OX=4513 PE=2 SV=2
Unigene56650_All	1.446	19.18	3.56215	NA
Unigene60756_All	1.036	13.063	3.56035	Oryzain alpha chain OS=Oryza sativa subsp. japonica OX=39947 GN=Os04g0650000 PE=1 SV=2
CL10323.Contig4_All	10.503	127.073	3.55368	Peroxidase 16 OS=Arabidopsis thaliana OX=3702 GN=PER16 PE=1 SV=2
CL11511.Contig3_All	10.94	129.343	3.54515	1-aminocyclopropane-1-carboxylate oxidase 3 OS=Petunia hybrida OX=4102 GN=ACO3 PE=3 SV=1
CL11313.Contig1_All	1.1	13.396	3.53531	Transcription factor MYB2 OS=Oryza sativa subsp. japonica OX=39947 GN=MYB2 PE=2 SV=1
Unigene118017_All	1.243	15.876	3.53469	3-phosphoshikimate 1-carboxyvinyltransferase, chloroplastic OS=Petunia hybrida OX=4102 PE=1 SV=1
Unigene12710_All	7.623	89.003	3.53269	Isocitrate dehydrogenase [NADP] OS=Glycine max OX=3847 GN=IDH1 PE=1 SV=2
CL1189.Contig4_All	5.853	79.413	3.53039	Non-specific lipid-transfer protein 2 OS=Prunus armeniaca OX=36596 PE=1 SV=1
CL3675.Contig2_All	1.366	16.47	3.5257	Chaperone protein dnaJ C76, chloroplastic OS=Arabidopsis thaliana OX=3702 GN=DJC76 PE=2 SV=1
Unigene45763_All	24.703	311.983	3.52374	EP1-like glycoprotein 1 OS=Arabidopsis thaliana OX=3702 GN=At1g78820 PE=2 SV=1
CL1347.Contig3_All	7.326	86.07	3.51985	Beta-fructofuranosidase, insoluble isoenzyme CWINV6 OS=Arabidopsis thaliana OX=3702 GN=CWINV6 PE=2 SV=1
CL145.Contig24_All	2.896	33.846	3.50819	Feruloyl CoA ortho-hydroxylase 1 OS=Arabidopsis thaliana OX=3702 GN=F6'H1 PE=1 SV=1
CL1528.Contig2_All	3.156	54.966	3.50239	Heavy metal-associated isoprenylated plant protein 3 OS=Arabidopsis thaliana OX=3702 GN=HIPP03 PE=1 SV=1
Unigene60882_All	6.12	70.373	3.4954	Metal transporter Nramp3 OS=Arabidopsis thaliana OX=3702 GN=NRAMP3 PE=1 SV=2
CL1189.Contig1_All	3.066	40.33	3.48848	Non-specific lipid-transfer protein 2 OS=Apium graveolens var. rapaceum OX=278110 PE=1 SV=1
Unigene55553_All	2.573	30.773	3.48691	3-hydroxy-3-methylglutaryl-coenzyme A reductase 1 OS=Gossypium hirsutum OX=3635 GN=HMG1 PE=3 SV=1
Unigene5862_All	2.066	26.02	3.48105	Stem-specific protein TSJT1 OS=Nicotiana tabacum OX=4097 GN=TSJT1 PE=2 SV=1
Unigene41069_All	1.473	19.14	3.47729	NA
CL10323.Contig2_All	6.283	70.696	3.47158	Peroxidase 16 OS=Arabidopsis thaliana OX=3702 GN=PER16 PE=1 SV=2
Unigene5319_All	2.49	27.94	3.46654	Gibberellin 2-beta-dioxygenase 1 OS=Pisum sativum OX=3888 GN=GA2OX1 PE=1 SV=1
CL1347.Contig5_All	8.343	95.12	3.46555	Beta-fructofuranosidase, insoluble isoenzyme CWINV3 OS=Arabidopsis thaliana OX=3702 GN=CWINV3 PE=1 SV=2
CL5532.Contig5_All	2.086	23.15	3.46364	Enolase 1, chloroplastic OS=Arabidopsis thaliana OX=3702 GN=ENO1 PE=1 SV=1
CL10307.Contig1_All	4.003	44.82	3.45859	Endochitinase EP3 OS=Arabidopsis thaliana OX=3702 GN=EP3 PE=1 SV=1
CL8867.Contig1_All	1.97	22.296	3.45364	Probable calcium-binding protein CML45 OS=Arabidopsis thaliana OX=3702 GN=CML45 PE=2 SV=1
CL19877.Contig3_All	1.983	21.92	3.4514	Probable E3 ubiquitin-protein ligase XERICO OS=Arabidopsis thaliana OX=3702 GN=XERICO PE=1 SV=1
CL282.Contig12_All	1.046	11.376	3.45136	Pathogen-related protein OS=Hordeum vulgare OX=4513 PE=2 SV=2
CL7557.Contig7_All	1.143	12.536	3.45056	NA
CL7844.Contig1_All	15.736	175.656	3.44919	NA
Unigene56287_All	1.843	22.136	3.44883	Ethylene-responsive transcription factor 1B OS=Arabidopsis thaliana OX=3702 GN=ERF1B PE=1 SV=2
Unigene42186_All	1.19	14.236	3.44533	UDP-glycosyltransferase 85A8 OS=Stevia rebaudiana OX=55670 GN=UGT85A8 PE=2 SV=1
CL1337.Contig13_All	1.593	17.006	3.44481	Extensin-3 OS=Arabidopsis thaliana OX=3702 GN=EXT3 PE=1 SV=3
CL12247.Contig1_All	1.09	12.77	3.43573	Long-chain-alcohol oxidase FAO1 OS=Lotus japonicus OX=34305 GN=FAO1 PE=1 SV=1
Unigene55736_All	5.996	65.423	3.43533	Ferredoxin--nitrite reductase, chloroplastic OS=Betula pendula OX=3505 GN=NIR1 PE=2 SV=1
CL4272.Contig5_All	2.236	24.133	3.43205	Senescence-associated protein 13 OS=Arabidopsis thaliana OX=3702 GN=SAG13 PE=1 SV=1
CL20062.Contig38_All	2.533	27.59	3.4166	Epidermis-specific secreted glycoprotein EP1 OS=Daucus carota OX=4039 GN=EP1 PE=1 SV=1
Unigene50836_All	28.426	314.556	3.41488	Epidermis-specific secreted glycoprotein EP1 OS=Daucus carota OX=4039 GN=EP1 PE=1 SV=1
Unigene19856_All	2.003	21.963	3.40836	Serine carboxypeptidase-like 18 OS=Arabidopsis thaliana OX=3702 GN=SCPL18 PE=2 SV=2
CL11390.Contig3_All	1.716	18.953	3.40691	NA
CL145.Contig3_All	2.036	23.143	3.40487	Feruloyl CoA ortho-hydroxylase 1 OS=Arabidopsis thaliana OX=3702 GN=F6'H1 PE=1 SV=1
Unigene40438_All	5.48	63.673	3.38943	Probable LRR receptor-like serine/threonine-protein kinase IRK OS=Arabidopsis thaliana OX=3702 GN=IRK PE=1 SV=1
CL17792.Contig2_All	3.49	38.963	3.38898	NA
Unigene6606_All	1.626	25.453	3.38823	NA
Unigene61228_All	8.806	92.79	3.37742	NA
CL17753.Contig3_All	1.173	15.96	3.37496	Non-specific lipid transfer protein GPI-anchored 2 OS=Arabidopsis thaliana OX=3702 GN=LTPG2 PE=2 SV=1
Unigene50711_All	1.75	19.09	3.37161	NA
Unigene10522_All	1.846	19.85	3.37044	Proteasome subunit beta type-3-A OS=Arabidopsis thaliana OX=3702 GN=PBC1 PE=1 SV=2
CL14548.Contig2_All	6.45	70.46	3.36393	Protein NRT1/ PTR FAMILY 6.3 OS=Arabidopsis thaliana OX=3702 GN=NPF6.3 PE=1 SV=1
Unigene30025_All	1.853	20.11	3.35748	Protein DETOXIFICATION 49 OS=Arabidopsis thaliana OX=3702 GN=DTX49 PE=2 SV=1
Unigene16513_All	1.13	11.49	3.35222	Shikimate O-hydroxycinnamoyltransferase OS=Nicotiana tabacum OX=4097 GN=HST PE=1 SV=1
CL136.Contig27_All	1.13	11.546	3.34777	Metal transporter Nramp3 OS=Arabidopsis thaliana OX=3702 GN=NRAMP3 PE=1 SV=2
Unigene79988_All	5.596	60.62	3.3462	Adenine phosphoribosyltransferase 3 OS=Arabidopsis thaliana OX=3702 GN=APT3 PE=1 SV=1
Unigene11587_All	5.68	61.063	3.3427	Adenine phosphoribosyltransferase 3 OS=Arabidopsis thaliana OX=3702 GN=APT3 PE=1 SV=1
CL6301.Contig15_All	7.63	79.886	3.34027	UDP-glycosyltransferase 76G1 OS=Stevia rebaudiana OX=55670 GN=UGT76G1 PE=1 SV=1
Unigene8570_All	2.48	25.9	3.33732	Isovaleryl-CoA dehydrogenase, mitochondrial OS=Solanum tuberosum OX=4113 GN=IVD PE=1 SV=2
CL7638.Contig3_All	3.976	50.596	3.3366	LOB domain-containing protein 40 OS=Arabidopsis thaliana OX=3702 GN=LBD40 PE=2 SV=1
Unigene66221_All	2.536	27.13	3.33382	NA
CL12171.Contig7_All	15.72	156.826	3.33346	Vicilin-like seed storage protein At2g18540 OS=Arabidopsis thaliana OX=3702 GN=At2g18540 PE=3 SV=1
CL17025.Contig1_All	9.876	114.51	3.33108	NA
CL145.Contig17_All	3.043	34.903	3.32742	Feruloyl CoA ortho-hydroxylase 1 OS=Arabidopsis thaliana OX=3702 GN=F6'H1 PE=1 SV=1
CL1347.Contig4_All	1.863	18.996	3.32365	Beta-fructofuranosidase, insoluble isoenzyme CWINV6 OS=Arabidopsis thaliana OX=3702 GN=CWINV6 PE=2 SV=1
CL3562.Contig2_All	1.63	16.376	3.31875	Calcineurin B-like protein 4 OS=Arabidopsis thaliana OX=3702 GN=CBL4 PE=1 SV=3
CL15894.Contig2_All	3.1	32.176	3.31819	Protein LURP-one-related 6 OS=Arabidopsis thaliana OX=3702 GN=At2g05910 PE=2 SV=1
Unigene116069_All	23.21	228	3.30296	Isocitrate dehydrogenase [NADP] OS=Glycine max OX=3847 GN=IDH1 PE=1 SV=2
CL640.Contig1_All	22.81	233.823	3.30159	F-box/kelch-repeat protein At1g23390 OS=Arabidopsis thaliana OX=3702 GN=At1g23390 PE=2 SV=1
CL31.Contig25_All	1.023	10.676	3.29965	Probable 6-phosphogluconolactonase 1 OS=Arabidopsis thaliana OX=3702 GN=PGL1 PE=2 SV=1
CL1189.Contig5_All	18.466	207.82	3.29837	Non-specific lipid-transfer protein 2 OS=Apium graveolens var. rapaceum OX=278110 PE=1 SV=1
CL8790.Contig4_All	23.126	228.343	3.29118	Probable glutathione S-transferase OS=Glycine max OX=3847 GN=HSP26-A PE=2 SV=1
CL19894.Contig10_All	2.13	21.656	3.28869	Dihydrolipoyllysine-residue succinyltransferase component of 2-oxoglutarate dehydrogenase complex 1, mitochondrial OS=Arabidopsis thaliana OX=3702 GN=At5g55070 PE=1 SV=1
CL5237.Contig1_All	3.906	37.536	3.28318	Acyl carrier protein 1, chloroplastic OS=Casuarina glauca OX=3522 GN=ACP1 PE=2 SV=1
CL4032.Contig7_All	5.713	53.966	3.27465	60S ribosomal protein L32-1 OS=Arabidopsis thaliana OX=3702 GN=RPL32A PE=2 SV=2
CL16201.Contig3_All	2.52	25.633	3.2721	Acylsugar acyltransferase 3 OS=Solanum lycopersicum OX=4081 GN=ASAT3 PE=2 SV=1
CL11244.Contig2_All	1.11	12.3	3.26952	Flowering-promoting factor 1-like protein 3 OS=Oryza sativa subsp. japonica OX=39947 GN=Os02g0460200 PE=2 SV=1
CL1189.Contig3_All	12.49	138.76	3.26711	Non-specific lipid-transfer protein 2 OS=Apium graveolens var. rapaceum OX=278110 PE=1 SV=1
Unigene66296_All	5.436	53.21	3.26371	NA
CL15501.Contig2_All	10.64	119.393	3.26319	NA
CL17269.Contig12_All	2.046	19.183	3.26129	F-box protein PP2-A12 OS=Arabidopsis thaliana OX=3702 GN=P2A12 PE=2 SV=1
Unigene24181_All	2.426	23.496	3.26043	NA
CL145.Contig10_All	1.34	14.613	3.2571	Feruloyl CoA ortho-hydroxylase 1 OS=Arabidopsis thaliana OX=3702 GN=F6'H1 PE=1 SV=1
CL3290.Contig1_All	1.426	13.383	3.25231	NA
Unigene35770_All	6.466	65.043	3.25064	NA
Unigene16676_All	2.683	28.886	3.24527	Mannitol dehydrogenase (Fragment) OS=Petroselinum crispum OX=4043 GN=ELI3 PE=2 SV=1
CL1347.Contig10_All	2.976	29.706	3.24518	Fructan 6-exohydrolase OS=Beta vulgaris OX=161934 GN=6-FEH PE=1 SV=1
CL9299.Contig2_All	4.85	57.32	3.24417	NA
CL10499.Contig2_All	7.193	67.11	3.24227	Glutamate dehydrogenase OS=Solanum lycopersicum OX=4081 GN=GDH1 PE=2 SV=1
Unigene24880_All	4.203	43.473	3.23584	NA
CL20177.Contig3_All	2.376	22.54	3.23474	NA
CL4939.Contig7_All	3.51	32.03	3.22401	WRKY transcription factor WRKY24 OS=Oryza sativa subsp. japonica OX=39947 GN=WRKY24 PE=2 SV=1
Unigene19761_All	6.416	59.9	3.22328	Monooxygenase 1 OS=Arabidopsis thaliana OX=3702 GN=MO1 PE=2 SV=1
Unigene35787_All	20.486	191.396	3.22018	Ubiquitin-conjugating enzyme E2 4 OS=Arabidopsis thaliana OX=3702 GN=UBC4 PE=2 SV=2
CL1810.Contig4_All	6.766	64.596	3.21458	Protein STRICTOSIDINE SYNTHASE-LIKE 6 OS=Arabidopsis thaliana OX=3702 GN=SSL6 PE=2 SV=1
CL9430.Contig1_All	16.366	161.98	3.21403	UDP-glycosyltransferase 87A2 OS=Arabidopsis thaliana OX=3702 GN=UGT87A2 PE=1 SV=1
CL282.Contig4_All	3.43	31.166	3.21395	Pathogen-related protein OS=Hordeum vulgare OX=4513 PE=2 SV=2
CL3097.Contig2_All	35.453	429.24	3.21367	Omega-6 fatty acid desaturase, endoplasmic reticulum OS=Brassica juncea OX=3707 PE=2 SV=1
CL494.Contig16_All	2.793	27.6	3.21266	Chorismate mutase 3, chloroplastic OS=Arabidopsis thaliana OX=3702 GN=CM3 PE=1 SV=1
Unigene8000_All	1.26	12.51	3.19671	NA
Unigene45382_All	1.59	14.51	3.19279	Gibberellin 2-beta-dioxygenase 8 OS=Arabidopsis thaliana OX=3702 GN=GA2OX8 PE=1 SV=2
CL3977.Contig2_All	6.406	57.456	3.19125	Probable chalcone--flavonone isomerase 3 OS=Arabidopsis thaliana OX=3702 GN=CHI3 PE=1 SV=1
CL1119.Contig4_All	2.413	22.293	3.18772	L-ascorbate peroxidase, cytosolic OS=Pisum sativum OX=3888 GN=APX1 PE=1 SV=2
CL19877.Contig6_All	1.003	9.17	3.1834	Probable E3 ubiquitin-protein ligase XERICO OS=Arabidopsis thaliana OX=3702 GN=XERICO PE=1 SV=1
Unigene376_All	2.82	27.386	3.17716	Heat stress transcription factor B-3 OS=Arabidopsis thaliana OX=3702 GN=HSFB3 PE=1 SV=1
Unigene12340_All	1.66	14.973	3.17661	Beta-glucosidase 13 OS=Oryza sativa subsp. japonica OX=39947 GN=BGLU13 PE=2 SV=2
CL40.Contig5_All	4.363	39.1	3.17644	Isocitrate dehydrogenase [NADP], chloroplastic (Fragment) OS=Medicago sativa OX=3879 PE=2 SV=1
Unigene8848_All	8.006	96.453	3.17054	NA
CL14033.Contig2_All	1.196	11.653	3.16625	Transcription factor MYB62 OS=Arabidopsis thaliana OX=3702 GN=MYB62 PE=2 SV=1
CL12297.Contig2_All	5.9	54.323	3.16091	Nitrate reductase [NADH] OS=Cichorium intybus OX=13427 GN=NIA PE=2 SV=1
Unigene60927_All	1.053	10.34	3.15885	Probable WRKY transcription factor 48 OS=Arabidopsis thaliana OX=3702 GN=WRKY48 PE=2 SV=1
Unigene20549_All	15.366	135.803	3.15824	Protein ENHANCED PSEUDOMONAS SUSCEPTIBILTY 1 OS=Arabidopsis thaliana OX=3702 GN=EPS1 PE=2 SV=1
CL245.Contig6_All	1.06	10.566	3.15537	Cinnamyl alcohol dehydrogenase 7 OS=Arabidopsis thaliana OX=3702 GN=CAD7 PE=1 SV=2
CL40.Contig7_All	12.436	108.7	3.15307	Isocitrate dehydrogenase [NADP], chloroplastic (Fragment) OS=Medicago sativa OX=3879 PE=2 SV=1
Unigene35664_All	10.963	96.98	3.15177	Malonate--CoA ligase OS=Arabidopsis thaliana OX=3702 GN=AAE13 PE=1 SV=2
CL16114.Contig5_All	1.513	13.936	3.15122	NA
CL2802.Contig5_All	1.013	8.936	3.13916	Trans-resveratrol di-O-methyltransferase OS=Vitis vinifera OX=29760 GN=ROMT PE=1 SV=2
Unigene50611_All	1.066	9.56	3.13895	E3 ubiquitin-protein ligase PUB22 OS=Arabidopsis thaliana OX=3702 GN=PUB22 PE=1 SV=1
CL4740.Contig6_All	2.766	24.336	3.13744	Cytochrome P450 90A1 OS=Arabidopsis thaliana OX=3702 GN=CYP90A1 PE=2 SV=1
Unigene55729_All	2.223	21.4	3.13329	Basic 7S globulin 2 OS=Glycine max OX=3847 PE=1 SV=1
CL4032.Contig5_All	2.143	18.416	3.12755	60S ribosomal protein L32-1 OS=Arabidopsis thaliana OX=3702 GN=RPL32A PE=2 SV=2
CL17634.Contig3_All	1.643	14.24	3.12503	Uncharacterized protein At5g65660 OS=Arabidopsis thaliana OX=3702 GN=At5g65660 PE=2 SV=1
Unigene28295_All	4.123	35.88	3.11957	Metal-nicotianamine transporter YSL3 OS=Arabidopsis thaliana OX=3702 GN=YSL3 PE=2 SV=1
CL11456.Contig4_All	1.426	12.683	3.11507	Glycosyltransferase BC10 OS=Oryza sativa subsp. japonica OX=39947 GN=BC10 PE=1 SV=1
Unigene29250_All	4.593	43.816	3.11017	Mannose/glucose-specific lectin (Fragment) OS=Parkia platycephala OX=185447 PE=1 SV=1
Unigene23187_All	35.073	297.79	3.0986	Uncharacterized acetyltransferase At3g50280 OS=Arabidopsis thaliana OX=3702 GN=At3g50280 PE=3 SV=1
CL8763.Contig1_All	33.716	322.69	3.09749	Defensin J1-2 OS=Capsicum annuum OX=4072 PE=1 SV=1
CL13772.Contig3_All	3.43	30.373	3.0961	Plant cysteine oxidase 2 OS=Arabidopsis thaliana OX=3702 GN=PCO2 PE=1 SV=1
CL19869.Contig2_All	15.683	134.133	3.09587	Glucose-6-phosphate/phosphate translocator 2, chloroplastic OS=Arabidopsis thaliana OX=3702 GN=GPT2 PE=2 SV=2
Unigene40625_All	17.503	159.246	3.09239	NA
Unigene35637_All	7.933	69.663	3.09167	NA
CL2178.Contig1_All	1.816	17.85	3.09011	NA
Unigene50110_All	17.866	149.56	3.08872	S-adenosylmethionine synthase 2 OS=Vitis vinifera OX=29760 GN=METK2 PE=3 SV=1
CL4384.Contig2_All	2.116	19.02	3.08712	G-type lectin S-receptor-like serine/threonine-protein kinase At1g61370 OS=Arabidopsis thaliana OX=3702 GN=At1g61370 PE=3 SV=2
Unigene18518_All	2.51	21.913	3.08624	Serine carboxypeptidase-like 18 OS=Arabidopsis thaliana OX=3702 GN=SCPL18 PE=2 SV=2
CL4795.Contig5_All	1.92	17.436	3.0837	Protein Ycf2 OS=Oenothera biennis OX=3942 GN=ycf2-A PE=3 SV=1
CL19292.Contig6_All	1.466	14.29	3.08359	2-methylene-furan-3-one reductase OS=Solanum lycopersicum OX=4081 GN=EO PE=1 SV=1
CL282.Contig11_All	1.106	9.173	3.07822	Pathogen-related protein OS=Hordeum vulgare OX=4513 PE=2 SV=2
CL12247.Contig2_All	1.116	11.05	3.07808	NA
CL145.Contig23_All	5.386	49.87	3.0757	Feruloyl CoA ortho-hydroxylase 1 OS=Arabidopsis thaliana OX=3702 GN=F6'H1 PE=1 SV=1
CL10079.Contig1_All	19.983	169.903	3.07427	Probable L-ascorbate peroxidase 6, chloroplastic/mitochondrial OS=Oryza sativa subsp. japonica OX=39947 GN=APX6 PE=2 SV=1
CL18900.Contig1_All	1.116	9.58	3.07365	Secoisolariciresinol dehydrogenase (Fragment) OS=Forsythia intermedia OX=55183 PE=1 SV=1
CL9589.Contig2_All	3.516	38.44	3.07244	NA
CL10377.Contig1_All	1.36	13.713	3.07101	E3 ubiquitin-protein ligase PUB23 OS=Arabidopsis thaliana OX=3702 GN=PUB23 PE=1 SV=1
CL16168.Contig5_All	1.38	12.866	3.07002	4-coumarate--CoA ligase-like 6 OS=Arabidopsis thaliana OX=3702 GN=4CLL6 PE=2 SV=2
CL6301.Contig6_All	2.52	22.376	3.06758	UDP-glycosyltransferase 76G1 OS=Stevia rebaudiana OX=55670 GN=UGT76G1 PE=1 SV=1
Unigene28497_All	3.933	34.79	3.06028	Two-on-two hemoglobin-3 OS=Arabidopsis thaliana OX=3702 GN=GLB3 PE=1 SV=1
CL4272.Contig6_All	2.723	22.723	3.05351	Tropinone reductase homolog At5g06060 OS=Arabidopsis thaliana OX=3702 GN=At5g06060 PE=2 SV=1
CL282.Contig14_All	3.59	29.786	3.04977	Pathogen-related protein OS=Hordeum vulgare OX=4513 PE=2 SV=2
Unigene51199_All	1.02	8.506	3.04865	Expansin-like B1 OS=Arabidopsis thaliana OX=3702 GN=EXLB1 PE=2 SV=2
Unigene50111_All	3.036	24.643	3.04609	S-adenosylmethionine synthase 2 OS=Elaeagnus umbellata OX=43233 GN=SAMS2 PE=2 SV=1
CL7907.Contig4_All	1.303	11	3.04563	GDSL esterase/lipase At3g26430 OS=Arabidopsis thaliana OX=3702 GN=At3g26430 PE=2 SV=1
CL19862.Contig8_All	9.083	75.143	3.03951	2-alkenal reductase (NADP(+)-dependent) OS=Nicotiana tabacum OX=4097 GN=DBR PE=1 SV=1
CL901.Contig11_All	1.076	8.71	3.03914	Beta-D-xylosidase 4 OS=Arabidopsis thaliana OX=3702 GN=BXL4 PE=1 SV=1
Unigene55893_All	2.66	23.776	3.03783	NA
CL15206.Contig3_All	1.013	9	3.03535	Dormancy-associated protein homolog 3 OS=Arabidopsis thaliana OX=3702 GN=At1g56220 PE=1 SV=1
CL13879.Contig2_All	3.74	30.22	3.02653	3-phosphoshikimate 1-carboxyvinyltransferase, chloroplastic OS=Petunia hybrida OX=4102 PE=1 SV=1
CL3522.Contig8_All	4.373	36.513	3.02436	Probable acyl-activating enzyme 18, peroxisomal OS=Arabidopsis thaliana OX=3702 GN=AAE18 PE=2 SV=1
CL19869.Contig1_All	1.49	12.28	3.01948	Glucose-6-phosphate/phosphate translocator 2, chloroplastic OS=Arabidopsis thaliana OX=3702 GN=GPT2 PE=2 SV=2
Unigene26788_All	4.673	38.513	3.01853	Cytochrome P450 93A2 OS=Glycine max OX=3847 GN=CYP93A2 PE=2 SV=1
Unigene55686_All	1.066	9.12	3.01648	NA
CL901.Contig10_All	54.133	435.403	3.0139	Probable beta-D-xylosidase 6 OS=Arabidopsis thaliana OX=3702 GN=BXL6 PE=2 SV=1
Unigene18689_All	1.123	9.696	3.01265	FCS-Like Zinc finger 2 OS=Arabidopsis thaliana OX=3702 GN=FLZ2 PE=1 SV=1
Unigene18318_All	3.86	32.503	3.0105	Metal-nicotianamine transporter YSL3 OS=Arabidopsis thaliana OX=3702 GN=YSL3 PE=2 SV=1
CL854.Contig3_All	5.81	46.326	3.0027	NA
CL4795.Contig10_All	2.206	18.67	3.00192	Protein Ycf2 OS=Oenothera biennis OX=3942 GN=ycf2-A PE=3 SV=1
Unigene60765_All	1.24	12.083	3.00126	NA
CL888.Contig1_All	9.126	87.9	2.99174	NA
CL12526.Contig1_All	1.016	8.753	2.99061	NAC domain-containing protein 2 OS=Solanum lycopersicum OX=4081 GN=NAP2 PE=2 SV=1
Unigene11920_All	1.216	9.79	2.98886	Tetrahydrocannabinolic acid synthase OS=Cannabis sativa OX=3483 PE=1 SV=1
CL10323.Contig1_All	1.466	11.576	2.98759	Peroxidase 45 OS=Arabidopsis thaliana OX=3702 GN=PER45 PE=1 SV=1
CL1192.Contig1_All	1.03	8.62	2.98494	LOB domain-containing protein 42 OS=Arabidopsis thaliana OX=3702 GN=LBD42 PE=2 SV=1
Unigene30596_All	1.33	11.136	2.98132	Protein DETOXIFICATION 40 OS=Arabidopsis thaliana OX=3702 GN=DTX40 PE=1 SV=1
CL282.Contig9_All	4.686	36.833	2.9797	Pathogen-related protein OS=Hordeum vulgare OX=4513 PE=2 SV=2
Unigene19804_All	1.51	12.143	2.97938	NA
Unigene21644_All	7.413	58.18	2.97917	Retrovirus-related Pol polyprotein from transposon TNT 1-94 OS=Nicotiana tabacum OX=4097 PE=2 SV=1
CL14366.Contig1_All	5.563	45.23	2.97762	NA
CL19483.Contig11_All	1.5	12.233	2.97575	1-aminocyclopropane-1-carboxylate oxidase homolog 1 OS=Arabidopsis thaliana OX=3702 GN=At1g06620 PE=2 SV=1
Unigene40215_All	1.506	13.483	2.97517	Probable polygalacturonase OS=Vitis vinifera OX=29760 GN=GSVIVT00026920001 PE=1 SV=1
Unigene17442_All	1.246	10.31	2.97505	Bifunctional 3-dehydroquinate dehydratase/shikimate dehydrogenase, chloroplastic OS=Arabidopsis thaliana OX=3702 GN=EMB3004 PE=1 SV=1
CL282.Contig7_All	4.62	35.316	2.96992	Pathogen-related protein OS=Hordeum vulgare OX=4513 PE=2 SV=2
CL11511.Contig10_All	3.193	25.45	2.96805	1-aminocyclopropane-1-carboxylate oxidase 3 OS=Petunia hybrida OX=4102 GN=ACO3 PE=3 SV=1
Unigene51150_All	2.206	18.296	2.96589	NA
CL13879.Contig1_All	3.983	31.293	2.96526	3-phosphoshikimate 1-carboxyvinyltransferase, chloroplastic OS=Petunia hybrida OX=4102 PE=1 SV=1
CL25.Contig22_All	1.13	8.74	2.95766	Berberine bridge enzyme-like 8 OS=Arabidopsis thaliana OX=3702 GN=At1g30700 PE=2 SV=1
CL18669.Contig2_All	1.173	9.67	2.95697	Calcium uptake protein, mitochondrial OS=Arabidopsis thaliana OX=3702 GN=MICU PE=2 SV=1
CL8506.Contig1_All	2.653	20.416	2.95644	Alpha-galactosidase OS=Coffea arabica OX=13443 PE=1 SV=1
CL1347.Contig1_All	11.133	89.126	2.95587	Beta-fructofuranosidase, insoluble isoenzyme CWINV1 OS=Arabidopsis thaliana OX=3702 GN=CWINV1 PE=1 SV=1
CL7557.Contig1_All	2.38	18.443	2.95443	NA
CL25.Contig25_All	1.793	14.233	2.95343	Berberine bridge enzyme-like 13 OS=Arabidopsis thaliana OX=3702 GN=At1g30760 PE=1 SV=1
CL1102.Contig5_All	2.38	18.31	2.95022	Cell number regulator 2 OS=Zea mays OX=4577 GN=CNR2 PE=2 SV=1
CL15980.Contig2_All	9.393	83.443	2.94984	Delta(12)-fatty-acid desaturase FAD2 OS=Vernicia fordii OX=73154 GN=FAD2 PE=1 SV=1
CL5668.Contig4_All	2.04	17.103	2.94927	Acid beta-fructofuranosidase 4, vacuolar OS=Arabidopsis thaliana OX=3702 GN=BFRUCT4 PE=1 SV=2
Unigene10671_All	1.643	13.47	2.949	NA
Unigene154794_All	1.26	11.83	2.94233	Actin OS=Coleochaete scutata OX=3125 PE=2 SV=1
CL1189.Contig2_All	23.65	204.226	2.92753	Non-specific lipid-transfer protein 2 OS=Prunus armeniaca OX=36596 PE=1 SV=1
CL2801.Contig5_All	1.976	15.116	2.92631	Nudix hydrolase 10 OS=Arabidopsis thaliana OX=3702 GN=NUDT10 PE=1 SV=1
CL8240.Contig2_All	1.553	11.886	2.92629	NA
CL845.Contig45_All	1.253	10.14	2.92153	Alcohol dehydrogenase 2 OS=Solanum lycopersicum OX=4081 GN=ADH2 PE=2 SV=2
CL11019.Contig2_All	3.343	27.316	2.92064	Pectinesterase inhibitor 10 OS=Arabidopsis thaliana OX=3702 GN=PMEI10 PE=2 SV=1
Unigene60757_All	6.66	51.376	2.91897	Probable cysteine protease RD21B OS=Arabidopsis thaliana OX=3702 GN=RD21B PE=1 SV=1
Unigene66392_All	1.65	12.523	2.90164	NA
Unigene14620_All	27.753	203.46	2.89441	Uncharacterized acetyltransferase At3g50280 OS=Arabidopsis thaliana OX=3702 GN=At3g50280 PE=3 SV=1
Unigene617_All	19.916	148.776	2.88768	UDP-glycosyltransferase 73C6 OS=Arabidopsis thaliana OX=3702 GN=UGT73C6 PE=2 SV=1
CL13699.Contig2_All	1.32	10.643	2.88547	Heavy metal-associated isoprenylated plant protein 3 OS=Arabidopsis thaliana OX=3702 GN=HIPP03 PE=1 SV=1
CL19731.Contig1_All	3.12	23.143	2.88409	Cytochrome c1-1, heme protein, mitochondrial OS=Solanum tuberosum OX=4113 GN=CYCL PE=2 SV=1
CL17252.Contig5_All	10.043	79.85	2.88348	Anthranilate N-methyltransferase OS=Ruta graveolens OX=37565 PE=1 SV=1
CL2743.Contig13_All	84.48	657.97	2.88183	Probable linoleate 9S-lipoxygenase 5 OS=Solanum tuberosum OX=4113 GN=LOX1.5 PE=2 SV=1
CL8488.Contig3_All	2.653	20.463	2.88178	Purple acid phosphatase 8 OS=Arabidopsis thaliana OX=3702 GN=PAP8 PE=2 SV=1
Unigene65920_All	1.373	11.236	2.88153	NA
CL3963.Contig3_All	4.146	31.103	2.88145	Glutathione S-transferase L3 OS=Arabidopsis thaliana OX=3702 GN=GSTL3 PE=2 SV=1
Unigene8166_All	3.326	24.086	2.8794	Plastidial pyruvate kinase 2 OS=Arabidopsis thaliana OX=3702 GN=PKP2 PE=1 SV=1
Unigene20614_All	1.77	13.59	2.87601	Two-on-two hemoglobin-3 OS=Arabidopsis thaliana OX=3702 GN=GLB3 PE=1 SV=1
CL278.Contig2_All	4.65	36.363	2.86972	NA
CL4545.Contig3_All	2.263	17.19	2.86482	NA
Unigene17930_All	1.4	10	2.86192	Probable receptor-like protein kinase At5g59700 OS=Arabidopsis thaliana OX=3702 GN=At5g59700 PE=3 SV=1
CL8790.Contig1_All	1.49	11.73	2.86103	Glutathione S-transferase U8 OS=Arabidopsis thaliana OX=3702 GN=GSTU8 PE=2 SV=1
CL17538.Contig2_All	1.03	7.653	2.85959	ABC transporter C family member 3 OS=Arabidopsis thaliana OX=3702 GN=ABCC3 PE=1 SV=1
CL3192.Contig4_All	5.97	43.06	2.85847	Probable 2-oxoglutarate-dependent dioxygenase At5g05600 OS=Arabidopsis thaliana OX=3702 GN=At5g05600 PE=2 SV=1
Unigene25314_All	1.86	13.26	2.85476	Peroxidase N1 OS=Nicotiana tabacum OX=4097 GN=poxN1 PE=1 SV=1
CL973.Contig43_All	4.79	35.336	2.85402	Probable LRR receptor-like serine/threonine-protein kinase At1g56130 OS=Arabidopsis thaliana OX=3702 GN=At1g56130 PE=2 SV=2
CL13460.Contig2_All	1.23	10.733	2.84993	F-box/kelch-repeat protein SKIP20 OS=Arabidopsis thaliana OX=3702 GN=SKIP20 PE=1 SV=1
CL2600.Contig4_All	3.123	22.446	2.84477	Auxin response factor 11 OS=Oryza sativa subsp. indica OX=39946 GN=ARF11 PE=3 SV=2
CL4733.Contig3_All	1.846	16.08	2.84413	Uncharacterized protein At1g03900 OS=Arabidopsis thaliana OX=3702 GN=At1g03900 PE=2 SV=1
CL3641.Contig1_All	2.433	17.156	2.84362	Lycopene epsilon cyclase, chloroplastic OS=Solanum lycopersicum OX=4081 GN=CRTL-E-1 PE=2 SV=1
Unigene55560_All	2.056	15.023	2.84022	Pectinesterase 2 OS=Citrus sinensis OX=2711 GN=PECS-2.1 PE=2 SV=1
CL3048.Contig2_All	10.703	83.773	2.83901	F-box protein PP2-B13 OS=Arabidopsis thaliana OX=3702 GN=PP2B13 PE=2 SV=1
CL3842.Contig3_All	6.82	53.573	2.83777	Chaperone protein dnaJ 20, chloroplastic OS=Arabidopsis thaliana OX=3702 GN=ATJ20 PE=1 SV=2
Unigene160528_All	2.353	18.25	2.83497	Pyrophosphate-energized vacuolar membrane proton pump OS=Vigna radiata var. radiata OX=3916 PE=1 SV=4
Unigene35516_All	25.87	184.636	2.82784	Oryzain beta chain OS=Oryza sativa subsp. japonica OX=39947 GN=Os04g0670200 PE=1 SV=2
CL998.Contig11_All	2.83	22.103	2.82564	Probable anion transporter 3, chloroplastic OS=Arabidopsis thaliana OX=3702 GN=ANTR3 PE=2 SV=2
CL4795.Contig11_All	1.08	8.343	2.82307	Protein Ycf2 OS=Oenothera biennis OX=3942 GN=ycf2-A PE=3 SV=1
Unigene61560_All	1.806	14.183	2.81682	Phytosulfokines OS=Asparagus officinalis OX=4686 GN=PSK PE=1 SV=1
Unigene30655_All	1.396	11.453	2.81654	Metallothionein-like protein type 3 OS=Carica papaya OX=3649 PE=3 SV=1
CL1186.Contig9_All	8.626	61.6	2.81266	Cell division cycle protein 48 homolog OS=Glycine max OX=3847 GN=CDC48 PE=2 SV=1
Unigene55733_All	2.393	16.58	2.81197	Chlorophyllide a oxygenase, chloroplastic OS=Arabidopsis thaliana OX=3702 GN=CAO PE=1 SV=1
CL1587.Contig1_All	1.01	7.616	2.81127	NA
CL3522.Contig4_All	1.163	8.593	2.80291	Probable acyl-activating enzyme 18, peroxisomal OS=Arabidopsis thaliana OX=3702 GN=AAE18 PE=2 SV=1
CL19898.Contig2_All	3.363	23.806	2.80054	NADH dehydrogenase [ubiquinone] iron-sulfur protein 8, mitochondrial OS=Solanum tuberosum OX=4113 PE=1 SV=2
Unigene61314_All	3.126	23.39	2.79975	NA
Unigene60432_All	1.406	10.21	2.79848	Plastidic ATP/ADP-transporter OS=Solanum tuberosum OX=4113 PE=2 SV=2
CL47.Contig6_All	3.603	25.113	2.79821	1-aminocyclopropane-1-carboxylate oxidase OS=Diospyros kaki OX=35925 GN=DK-ACO1 PE=2 SV=1
CL4832.Contig1_All	1.016	7.27	2.79656	Mitochondrial phosphate carrier protein 3, mitochondrial OS=Arabidopsis thaliana OX=3702 GN=MPT3 PE=1 SV=1
Unigene30769_All	2.023	15.353	2.79539	BOI-related E3 ubiquitin-protein ligase 1 OS=Arabidopsis thaliana OX=3702 GN=BRG1 PE=1 SV=1
Unigene60954_All	3.113	21.276	2.79525	Transcription factor ILR3 OS=Arabidopsis thaliana OX=3702 GN=ILR3 PE=1 SV=1
CL19601.Contig19_All	2.9	20.126	2.78876	Pyrophosphate--fructose 6-phosphate 1-phosphotransferase subunit alpha OS=Solanum tuberosum OX=4113 GN=PFP-ALPHA PE=1 SV=2
CL1224.Contig7_All	1.313	8.973	2.78799	Fumarate hydratase 1, mitochondrial OS=Arabidopsis thaliana OX=3702 GN=FUM1 PE=1 SV=2
CL16168.Contig1_All	1.233	10.006	2.78767	4-coumarate--CoA ligase-like 6 OS=Arabidopsis thaliana OX=3702 GN=4CLL6 PE=2 SV=2
CL19162.Contig6_All	1.803	12.886	2.78626	Probable carboxylesterase 13 OS=Arabidopsis thaliana OX=3702 GN=CXE13 PE=1 SV=1
Unigene1039_All	1.946	13.826	2.78584	Peroxiredoxin-2E-2, chloroplastic OS=Oryza sativa subsp. japonica OX=39947 GN=PRXIIE-2 PE=1 SV=1
Unigene19835_All	1.59	11.233	2.7836	UDP-glycosyltransferase 71E1 OS=Stevia rebaudiana OX=55670 GN=UGT71E1 PE=2 SV=1
CL1224.Contig2_All	3.55	24.806	2.7825	Fumarate hydratase 1, mitochondrial OS=Arabidopsis thaliana OX=3702 GN=FUM1 PE=1 SV=2
CL17559.Contig2_All	3.07	23.876	2.77645	Alpha-dioxygenase 1 OS=Arabidopsis thaliana OX=3702 GN=DOX1 PE=1 SV=1
Unigene40239_All	4.44	32.556	2.77541	Hydroquinone glucosyltransferase OS=Rauvolfia serpentina OX=4060 GN=AS PE=1 SV=1
Unigene18451_All	1.116	8.823	2.77157	Actin OS=Coleochaete scutata OX=3125 PE=2 SV=1
Unigene45958_All	14.646	98.166	2.76972	Glyceraldehyde-3-phosphate dehydrogenase, cytosolic OS=Magnolia liliiflora OX=3403 GN=GAPC PE=2 SV=1
CL5762.Contig1_All	3.133	22.326	2.76595	NA
CL19655.Contig4_All	15.77	106.89	2.76296	Probable linoleate 9S-lipoxygenase 5 OS=Solanum tuberosum OX=4113 GN=LOX1.5 PE=2 SV=1
CL1121.Contig5_All	5.726	40.17	2.76139	Fructose-bisphosphate aldolase, cytoplasmic isozyme OS=Spinacia oleracea OX=3562 PE=2 SV=1
Unigene30429_All	14.496	106.313	2.75959	NA
Unigene61261_All	2.263	15.22	2.75739	NA
CL2600.Contig3_All	5.986	40.5	2.75518	Auxin response factor 5 OS=Arabidopsis thaliana OX=3702 GN=ARF5 PE=1 SV=3
Unigene10134_All	5.65	37.44	2.75265	UDP-glycosyltransferase 73C4 OS=Arabidopsis thaliana OX=3702 GN=UGT73C4 PE=2 SV=1
Unigene61097_All	5.9	41.55	2.752	NA
CL636.Contig2_All	10.87	74.52	2.74935	Cysteine proteinase RD21A OS=Arabidopsis thaliana OX=3702 GN=RD21A PE=1 SV=1
CL6387.Contig9_All	35.35	256.523	2.74864	NA
CL4795.Contig9_All	2.326	15.993	2.74336	Protein Ycf2 (Fragment) OS=Oenothera villaricae OX=3941 GN=ycf2 PE=3 SV=1
CL19348.Contig1_All	1.173	9.39	2.73564	Glycerophosphodiester phosphodiesterase GDPD1, chloroplastic OS=Arabidopsis thaliana OX=3702 GN=GDPD1 PE=1 SV=1
CL10220.Contig2_All	5.496	36.696	2.73417	Sulfated surface glycoprotein 185 OS=Volvox carteri OX=3067 PE=1 SV=1
CL16660.Contig3_All	3.83	25.32	2.7338	Mitochondrial outer membrane protein porin of 36 kDa OS=Solanum tuberosum OX=4113 PE=1 SV=2
Unigene16591_All	35.96	242.11	2.73082	2-alkenal reductase (NADP(+)-dependent) OS=Nicotiana tabacum OX=4097 GN=DBR PE=1 SV=1
CL3920.Contig3_All	1.556	10.37	2.72999	Protein Ycf2 OS=Cucumis sativus OX=3659 GN=ycf2-A PE=3 SV=1
Unigene24078_All	3.576	23.92	2.72469	NA
CL19855.Contig3_All	1.25	9.273	2.72402	#N/A
Unigene40258_All	1.416	11.16	2.72331	Tubulin alpha chain OS=Chlorella vulgaris OX=3077 GN=TUBA PE=3 SV=1
CL9430.Contig3_All	12.196	81.91	2.72272	UDP-glycosyltransferase 87A1 OS=Arabidopsis thaliana OX=3702 GN=UGT87A1 PE=2 SV=1
Unigene65942_All	2.166	14.153	2.72262	E3 ubiquitin-protein ligase RING1 OS=Arabidopsis thaliana OX=3702 GN=ATL55 PE=1 SV=1
CL19655.Contig5_All	5.74	37.81	2.72259	Probable linoleate 9S-lipoxygenase 5 OS=Solanum tuberosum OX=4113 GN=LOX1.5 PE=2 SV=1
CL3113.Contig2_All	3.63	23.98	2.72225	NA
Unigene12171_All	5.21	35.71	2.71826	7-deoxyloganetin glucosyltransferase OS=Gardenia jasminoides OX=114476 GN=UGT85A24 PE=1 SV=1
CL3741.Contig4_All	3.316	21.706	2.71741	Pleiotropic drug resistance protein 1 OS=Nicotiana tabacum OX=4097 GN=PDR1 PE=2 SV=1
CL8506.Contig3_All	4.96	32.516	2.71366	Alpha-galactosidase OS=Coffea arabica OX=13443 PE=1 SV=1
Unigene18051_All	3.776	24.423	2.71275	Probable strigolactone esterase DAD2 OS=Petunia hybrida OX=4102 GN=DAD2 PE=1 SV=1
CL17656.Contig1_All	3.206	20.716	2.70805	4-coumarate--CoA ligase-like 9 OS=Arabidopsis thaliana OX=3702 GN=4CLL9 PE=1 SV=2
Unigene60904_All	1.726	11.57	2.70447	NA
CL278.Contig1_All	5.21	36.423	2.70367	NA
CL15113.Contig11_All	2.093	13.336	2.7028	LysM domain receptor-like kinase 3 OS=Medicago truncatula OX=3880 GN=LYK3 PE=1 SV=1
CL2802.Contig4_All	5.073	33.096	2.70015	Trans-resveratrol di-O-methyltransferase OS=Vitis vinifera OX=29760 GN=ROMT PE=1 SV=2
CL901.Contig17_All	3.453	22.636	2.6999	Probable beta-D-xylosidase 6 OS=Arabidopsis thaliana OX=3702 GN=BXL6 PE=2 SV=1
CL15026.Contig1_All	14.023	90.346	2.69988	Protein SENESCENCE-ASSOCIATED GENE 21, mitochondrial OS=Arabidopsis thaliana OX=3702 GN=SAG21 PE=2 SV=1
CL1102.Contig10_All	32.98	213.11	2.69945	Cell number regulator 10 OS=Zea mays OX=4577 GN=CNR10 PE=2 SV=1
CL3977.Contig1_All	5.55	35.886	2.69941	Probable chalcone--flavonone isomerase 3 OS=Arabidopsis thaliana OX=3702 GN=CHI3 PE=1 SV=1
Unigene16614_All	2.146	14.493	2.69936	Cytokinin dehydrogenase 7 OS=Arabidopsis thaliana OX=3702 GN=CKX7 PE=1 SV=1
Unigene55857_All	7.736	56.36	2.69795	NA
CL19162.Contig5_All	1.17	7.666	2.69794	Probable carboxylesterase 13 OS=Arabidopsis thaliana OX=3702 GN=CXE13 PE=1 SV=1
CL535.Contig5_All	1.186	7.563	2.6972	Endo-1,3;1,4-beta-D-glucanase OS=Zea mays OX=4577 PE=1 SV=1
CL16525.Contig1_All	16.546	109.503	2.69637	PAMP-induced secreted peptide 1 OS=Arabidopsis thaliana OX=3702 GN=PIP1 PE=1 SV=1
CL6537.Contig1_All	2.836	19.26	2.69393	VQ motif-containing protein 20 OS=Arabidopsis thaliana OX=3702 GN=VQ20 PE=2 SV=1
Unigene40485_All	6.866	43.736	2.69078	Haloacid dehalogenase-like hydrolase domain-containing protein Sgpp OS=Arabidopsis thaliana OX=3702 GN=SGPP PE=1 SV=2
Unigene13626_All	3.27	22.956	2.68981	NA
CL18896.Contig2_All	1.656	10.9	2.6884	Shikimate O-hydroxycinnamoyltransferase OS=Nicotiana tabacum OX=4097 GN=HST PE=1 SV=1
Unigene118273_All	7.81	50.356	2.6883	Malonate--CoA ligase OS=Arabidopsis thaliana OX=3702 GN=AAE13 PE=1 SV=2
CL19655.Contig3_All	8.446	54.23	2.6862	Probable linoleate 9S-lipoxygenase 5 OS=Solanum tuberosum OX=4113 GN=LOX1.5 PE=2 SV=1
CL18767.Contig3_All	1.743	11.443	2.68566	Ethylene-responsive transcription factor 1 OS=Nicotiana tabacum OX=4097 GN=ERF1 PE=2 SV=1
CL2040.Contig1_All	2.196	14.483	2.67955	NA
CL19676.Contig1_All	1.526	10.663	2.67845	Pyruvate decarboxylase 1 (Fragment) OS=Nicotiana tabacum OX=4097 GN=PDC1 PE=2 SV=1
Unigene35948_All	5.053	32.243	2.67817	Enolase 1, chloroplastic OS=Arabidopsis thaliana OX=3702 GN=ENO1 PE=1 SV=1
Unigene18000_All	1.393	8.923	2.6752	8-hydroxygeraniol dehydrogenase OS=Catharanthus roseus OX=4058 GN=10HGO PE=1 SV=1
CL4152.Contig3_All	2.706	18.11	2.66657	High-affinity nitrate transporter 3.1 OS=Arabidopsis thaliana OX=3702 GN=NRT3.1 PE=1 SV=1
CL901.Contig1_All	22.89	142.73	2.66418	Protein DECREASED SIZE EXCLUSION LIMIT 1 OS=Nicotiana benthamiana OX=4100 GN=DSE1 PE=2 SV=1
CL14751.Contig1_All	7.58	51.973	2.66165	Chaperone protein dnaJ 8, chloroplastic OS=Arabidopsis thaliana OX=3702 GN=ATJ8 PE=2 SV=1
Unigene12145_All	2.6	19.633	2.65435	Cysteine-rich receptor-like protein kinase 1 OS=Arabidopsis thaliana OX=3702 GN=CRK1 PE=2 SV=2
CL1224.Contig3_All	1.22	7.91	2.65227	Fumarate hydratase 1, mitochondrial OS=Arabidopsis thaliana OX=3702 GN=FUM1 PE=1 SV=2
Unigene56056_All	10.306	69.93	2.65134	Polygalacturonase inhibitor OS=Vitis vinifera OX=29760 GN=pgip PE=1 SV=1
CL760.Contig4_All	13.413	84.133	2.64933	Aldehyde dehydrogenase family 2 member C4 OS=Arabidopsis thaliana OX=3702 GN=ALDH2C4 PE=1 SV=2
CL282.Contig6_All	1.566	9.556	2.64255	Pathogen-related protein OS=Hordeum vulgare OX=4513 PE=2 SV=2
CL5873.Contig3_All	23.19	149.666	2.63805	Probable galactinol--sucrose galactosyltransferase 2 OS=Arabidopsis thaliana OX=3702 GN=RFS2 PE=2 SV=2
CL2412.Contig3_All	6.133	37.406	2.63756	Pyridoxal kinase OS=Arabidopsis thaliana OX=3702 GN=PK PE=1 SV=2
CL5873.Contig1_All	15.086	96.766	2.63741	Probable galactinol--sucrose galactosyltransferase 2 OS=Arabidopsis thaliana OX=3702 GN=RFS2 PE=2 SV=2
CL19183.Contig6_All	1.23	7.856	2.63699	NA
CL1102.Contig4_All	3.276	20.24	2.63686	Cell number regulator 2 OS=Zea mays OX=4577 GN=CNR2 PE=2 SV=1
Unigene994_All	2.33	15.293	2.63629	ARGOS-like protein OS=Arabidopsis thaliana OX=3702 GN=ARL PE=2 SV=1
CL5490.Contig4_All	3.9	24.563	2.63622	Malonyl-coenzyme A:anthocyanin 3-O-glucoside-6''-O-malonyltransferase OS=Dahlia pinnata OX=101596 GN=3MAT PE=1 SV=1
CL1408.Contig10_All	1.056	6.953	2.63588	Pyrophosphate-energized vacuolar membrane proton pump OS=Vigna radiata var. radiata OX=3916 PE=1 SV=4
CL1102.Contig8_All	28.766	178.1	2.63565	Cell number regulator 10 OS=Zea mays OX=4577 GN=CNR10 PE=2 SV=1
CL2929.Contig1_All	1.2	7.953	2.63407	Heavy metal-associated isoprenylated plant protein 39 OS=Arabidopsis thaliana OX=3702 GN=HIPP39 PE=2 SV=1
Unigene6585_All	1.12	6.753	2.63284	Protein NAR1 OS=Arabidopsis thaliana OX=3702 GN=NAR1 PE=1 SV=1
CL2951.Contig19_All	24.23	155.323	2.63135	Phenylalanine ammonia-lyase 1 OS=Daucus carota OX=4039 GN=PAL1 PE=3 SV=1
CL11960.Contig2_All	1.18	7.703	2.62567	#N/A
CL11921.Contig1_All	3.01	18.336	2.62026	NA
CL1505.Contig9_All	1.083	7.2	2.61761	Receptor-like protein kinase ANXUR1 OS=Arabidopsis thaliana OX=3702 GN=ANX1 PE=1 SV=1
CL1192.Contig2_All	18.15	118.21	2.61455	LOB domain-containing protein 41 OS=Arabidopsis thaliana OX=3702 GN=LBD41 PE=2 SV=1
CL8506.Contig2_All	2.446	15.136	2.6098	Alpha-galactosidase OS=Coffea arabica OX=13443 PE=1 SV=1
Unigene816_All	2.906	18.45	2.60929	Purple acid phosphatase 7 OS=Arabidopsis thaliana OX=3702 GN=PAP7 PE=2 SV=1
CL1637.Contig1_All	9.463	61.55	2.60922	2-methylene-furan-3-one reductase OS=Solanum lycopersicum OX=4081 GN=EO PE=1 SV=1
CL1447.Contig2_All	8.08	50.61	2.60154	Beta-fructofuranosidase, insoluble isoenzyme CWINV1 OS=Arabidopsis thaliana OX=3702 GN=CWINV1 PE=1 SV=1
CL93.Contig3_All	1.613	10.673	2.60069	ABC transporter C family member 8 OS=Arabidopsis thaliana OX=3702 GN=ABCC8 PE=2 SV=3
CL7557.Contig9_All	3.603	21.92	2.5992	NA
CL25.Contig29_All	1.583	9.696	2.59908	Berberine bridge enzyme-like 4 OS=Arabidopsis thaliana OX=3702 GN=FOX2 PE=2 SV=1
Unigene10604_All	21.363	125.633	2.59844	Amino acid transporter AVT6B OS=Arabidopsis thaliana OX=3702 GN=AVT6B PE=3 SV=1
CL2801.Contig10_All	8.903	52.636	2.59822	Nudix hydrolase 10 OS=Arabidopsis thaliana OX=3702 GN=NUDT10 PE=1 SV=1
Unigene13855_All	15.353	92.156	2.59807	NA
CL16216.Contig1_All	37.41	232.933	2.59705	Spermidine coumaroyl-CoA acyltransferase OS=Arabidopsis thaliana OX=3702 GN=SCT PE=1 SV=1
CL2951.Contig13_All	11.826	75.733	2.59398	Phenylalanine ammonia-lyase 1 OS=Petroselinum crispum OX=4043 GN=PAL1 PE=1 SV=1
CL6529.Contig2_All	1.483	9.036	2.59362	Glutamate receptor 2.8 OS=Arabidopsis thaliana OX=3702 GN=GLR2.8 PE=2 SV=2
CL19183.Contig9_All	3.326	20.343	2.59347	NA
CL19066.Contig1_All	3.346	21.17	2.58486	NA
CL1616.Contig6_All	3.333	19.843	2.58478	Monothiol glutaredoxin-S10 OS=Oryza sativa subsp. japonica OX=39947 GN=GRXS10 PE=2 SV=2
CL9215.Contig2_All	3.863	24.203	2.58406	Phosphomethylpyrimidine synthase, chloroplastic OS=Arabidopsis thaliana OX=3702 GN=THIC PE=1 SV=1
CL282.Contig5_All	8.776	52.373	2.58392	Pathogen-related protein OS=Hordeum vulgare OX=4513 PE=2 SV=2
CL17559.Contig1_All	12.636	79.626	2.58246	Alpha-dioxygenase 1 OS=Arabidopsis thaliana OX=3702 GN=DOX1 PE=1 SV=1
Unigene50828_All	4.023	24.793	2.58246	Probable WRKY transcription factor 75 OS=Arabidopsis thaliana OX=3702 GN=WRKY75 PE=2 SV=1
CL3605.Contig4_All	63.696	376.663	2.58199	Protein SENESCENCE-ASSOCIATED GENE 21, mitochondrial OS=Arabidopsis thaliana OX=3702 GN=SAG21 PE=2 SV=1
CL285.Contig3_All	1.653	10.233	2.58087	Protein LURP-one-related 2 OS=Arabidopsis thaliana OX=3702 GN=At1g53870 PE=2 SV=2
CL2743.Contig14_All	2.326	14.78	2.57822	Probable linoleate 9S-lipoxygenase 5 OS=Solanum tuberosum OX=4113 GN=LOX1.5 PE=2 SV=1
Unigene50113_All	4.956	28.973	2.57778	S-adenosylmethionine synthase 2 OS=Vitis vinifera OX=29760 GN=METK2 PE=3 SV=1
Unigene66169_All	8.906	52.75	2.57419	Nucleoside diphosphate kinase 2, chloroplastic OS=Nicotiana tabacum OX=4097 GN=NDPK2 PE=1 SV=1
Unigene31526_All	2.283	14.796	2.57264	NA
CL809.Contig2_All	21.726	126.423	2.57109	Formate dehydrogenase, mitochondrial OS=Solanum tuberosum OX=4113 GN=FDH1 PE=1 SV=2
Unigene55875_All	5.483	31.803	2.56952	Capsanthin/capsorubin synthase, chromoplastic OS=Citrus sinensis OX=2711 GN=CCS PE=3 SV=1
CL13073.Contig3_All	1.84	10.67	2.56653	Two-component response regulator ARR9 OS=Arabidopsis thaliana OX=3702 GN=ARR9 PE=1 SV=1
CL19602.Contig10_All	2.84	18.316	2.56382	Probable LRR receptor-like serine/threonine-protein kinase At1g56140 OS=Arabidopsis thaliana OX=3702 GN=At1g56140 PE=2 SV=2
CL10282.Contig4_All	1.213	7.336	2.56357	NA
Unigene355_All	3.626	21.84	2.5597	Probable histone H2A variant 2 OS=Oryza sativa subsp. japonica OX=39947 GN=Os10g0418000 PE=2 SV=1
CL12976.Contig1_All	1.023	6.29	2.55823	Protein PROTON GRADIENT REGULATION 5, chloroplastic OS=Arabidopsis thaliana OX=3702 GN=PGR5 PE=1 SV=1
CL2600.Contig2_All	3.136	18.543	2.55428	Auxin response factor 5 OS=Arabidopsis thaliana OX=3702 GN=ARF5 PE=1 SV=3
CL3741.Contig14_All	2.85	16.836	2.5527	Pleiotropic drug resistance protein 1 OS=Nicotiana tabacum OX=4097 GN=PDR1 PE=2 SV=1
Unigene10275_All	1.1	6.696	2.55207	Cycloartenol synthase OS=Glycyrrhiza glabra OX=49827 GN=GgCAS1 PE=1 SV=1
CL11620.Contig3_All	3.076	18.376	2.5515	Protein LIFEGUARD 2 OS=Arabidopsis thaliana OX=3702 GN=LFG2 PE=2 SV=1
CL16168.Contig9_All	1.19	7.426	2.54475	4-coumarate--CoA ligase-like 6 OS=Arabidopsis thaliana OX=3702 GN=4CLL6 PE=2 SV=2
CL4956.Contig2_All	1.203	6.983	2.54416	Protein ENHANCED PSEUDOMONAS SUSCEPTIBILTY 1 OS=Arabidopsis thaliana OX=3702 GN=EPS1 PE=2 SV=1
CL16660.Contig1_All	3.966	22.763	2.53728	Mitochondrial outer membrane protein porin of 36 kDa OS=Solanum tuberosum OX=4113 PE=1 SV=2
Unigene35597_All	18.883	109.933	2.53175	NA
CL37.Contig1_All	10.66	61.043	2.52947	Chorismate synthase 1, chloroplastic OS=Solanum lycopersicum OX=4081 GN=CS1 PE=2 SV=1
Unigene60881_All	9.946	58.526	2.52815	Metal transporter Nramp3 OS=Arabidopsis thaliana OX=3702 GN=NRAMP3 PE=1 SV=2
CL7272.Contig2_All	8.023	46.376	2.52724	Pyruvate kinase 2, cytosolic OS=Oryza sativa subsp. indica OX=39946 GN=OsI_37456 PE=3 SV=1
Unigene20263_All	1.913	10.813	2.52313	Probable 1-deoxy-D-xylulose-5-phosphate synthase, chloroplastic OS=Capsicum annuum OX=4072 GN=TKT2 PE=2 SV=1
CL731.Contig2_All	1.07	6.043	2.52302	Pectinesterase inhibitor 11 OS=Arabidopsis thaliana OX=3702 GN=PMEI11 PE=2 SV=1
CL19877.Contig2_All	5.796	33.393	2.52203	Probable E3 ubiquitin-protein ligase XERICO OS=Arabidopsis thaliana OX=3702 GN=XERICO PE=1 SV=1
CL20170.Contig3_All	2.53	14.613	2.52098	Ras-related protein RABH1e OS=Arabidopsis thaliana OX=3702 GN=RABH1E PE=2 SV=1
CL11079.Contig11_All	3.983	23.123	2.51751	NA
Unigene17120_All	1.48	8.57	2.51562	Ubiquitin carboxyl-terminal hydrolase 27 OS=Arabidopsis thaliana OX=3702 GN=UBP27 PE=2 SV=1
CL10505.Contig4_All	2.19	12.543	2.51404	Putative glutamine amidotransferase GAT1_2.1 OS=Arabidopsis thaliana OX=3702 GN=GAT1_2.1 PE=2 SV=1
CL19708.Contig1_All	7.64	42.796	2.5116	Pyruvate kinase, cytosolic isozyme OS=Nicotiana tabacum OX=4097 PE=2 SV=1
CL17104.Contig1_All	2.083	12.533	2.51151	Xanthotoxin 5-hydroxylase CYP82C2 OS=Arabidopsis thaliana OX=3702 GN=CYP82C2 PE=1 SV=2
Unigene15294_All	6.083	34.343	2.51041	NA
Unigene17172_All	3.62	21.046	2.50891	UDP-glycosyltransferase 75C1 OS=Solanum lycopersicum OX=4081 GN=UGT75C1 PE=1 SV=1
Unigene758_All	21.74	126.58	2.5084	FCS-Like Zinc finger 1 OS=Arabidopsis thaliana OX=3702 GN=FLZ1 PE=1 SV=1
CL15559.Contig3_All	11.27	69.876	2.50663	Copper transport protein ATX1 OS=Arabidopsis thaliana OX=3702 GN=ATX1 PE=1 SV=2
Unigene16830_All	2.983	17.323	2.50556	NA
CL199.Contig5_All	107.786	622.43	2.50532	Uncharacterized mitochondrial protein AtMg00030 OS=Arabidopsis thaliana OX=3702 GN=AtMg00030 PE=4 SV=1
CL2951.Contig6_All	2.8	17.96	2.50271	Phenylalanine ammonia-lyase 3 OS=Petroselinum crispum OX=4043 GN=PAL3 PE=2 SV=1
CL17050.Contig1_All	1.53	9.606	2.50066	Transcription factor MYB74 OS=Arabidopsis thaliana OX=3702 GN=MYB74 PE=2 SV=1
CL10645.Contig4_All	2	11.136	2.50033	Berberine bridge enzyme-like 21 OS=Arabidopsis thaliana OX=3702 GN=At4g20840 PE=2 SV=1
CL1224.Contig1_All	4.26	23.966	2.49905	Fumarate hydratase 1, mitochondrial OS=Arabidopsis thaliana OX=3702 GN=FUM1 PE=1 SV=2
CL17269.Contig9_All	7.156	40.04	2.49737	F-box protein PP2-A12 OS=Arabidopsis thaliana OX=3702 GN=P2A12 PE=2 SV=1
CL2639.Contig7_All	3.313	18.97	2.49661	ATP synthase subunit gamma, mitochondrial OS=Ipomoea batatas OX=4120 GN=ATPC PE=1 SV=2
CL19669.Contig5_All	8.6	52.29	2.49042	Disease resistance protein At4g27190 OS=Arabidopsis thaliana OX=3702 GN=At4g27190 PE=2 SV=1
Unigene19388_All	2.62	15.2	2.48919	Mannose-6-phosphate isomerase 1 OS=Arabidopsis thaliana OX=3702 GN=PMI1 PE=1 SV=1
Unigene50499_All	7.996	43.663	2.48688	Alpha-aminoadipic semialdehyde synthase OS=Arabidopsis thaliana OX=3702 GN=LKR/SDH PE=1 SV=1
CL15820.Contig2_All	2.613	14.706	2.48374	NA
Unigene640_All	4.813	28.793	2.48155	Ubiquinol oxidase 3, mitochondrial OS=Arabidopsis thaliana OX=3702 GN=AOX3 PE=1 SV=2
CL19483.Contig8_All	1.273	7.176	2.47883	1-aminocyclopropane-1-carboxylate oxidase homolog 3 OS=Arabidopsis thaliana OX=3702 GN=At1g06650 PE=2 SV=1
CL19669.Contig3_All	5.976	35.973	2.47823	Disease resistance protein At4g27190 OS=Arabidopsis thaliana OX=3702 GN=At4g27190 PE=2 SV=1
CL4956.Contig3_All	3.3	18.523	2.4759	Protein ENHANCED PSEUDOMONAS SUSCEPTIBILTY 1 OS=Arabidopsis thaliana OX=3702 GN=EPS1 PE=2 SV=1
CL210.Contig8_All	10.55	59.49	2.4752	ADP-ribosylation factor 2 OS=Oryza sativa subsp. japonica OX=39947 GN=ARF PE=2 SV=2
CL4208.Contig1_All	12.816	71.986	2.47433	2-alkenal reductase (NADP(+)-dependent) OS=Nicotiana tabacum OX=4097 GN=DBR PE=1 SV=1
Unigene50605_All	7.13	39.313	2.46829	Leucine aminopeptidase 2, chloroplastic OS=Solanum lycopersicum OX=4081 GN=LAPA2 PE=2 SV=1
CL19250.Contig24_All	2.376	12.86	2.467	Coatomer subunit gamma-2 OS=Oryza sativa subsp. japonica OX=39947 GN=Os07g0201100 PE=2 SV=1
CL12171.Contig1_All	21.07	113.313	2.46588	Vicilin-like seed storage protein At2g18540 OS=Arabidopsis thaliana OX=3702 GN=At2g18540 PE=3 SV=1
CL15718.Contig4_All	7.57	41.416	2.46482	ATP-dependent 6-phosphofructokinase 3 OS=Arabidopsis thaliana OX=3702 GN=PFK3 PE=1 SV=1
Unigene30553_All	12.59	70.83	2.46458	Probable calcium-binding protein CML25 OS=Arabidopsis thaliana OX=3702 GN=CML25 PE=2 SV=1
Unigene55859_All	13.56	73.44	2.46256	Cytochrome P450 710A11 OS=Solanum lycopersicum OX=4081 GN=CYP710A11 PE=1 SV=1
Unigene25939_All	1.15	6.22	2.46232	#N/A
Unigene14352_All	1.136	6.15	2.4619	Probable 2-oxoglutarate-dependent dioxygenase AOP1 (Fragment) OS=Arabidopsis thaliana OX=3702 GN=AOP1 PE=2 SV=1
Unigene65730_All	1.12	6.283	2.46189	NA
CL1588.Contig4_All	4.083	24.52	2.45792	Probable trehalose-phosphate phosphatase F OS=Arabidopsis thaliana OX=3702 GN=TPPF PE=2 SV=1
Unigene22353_All	7.476	41.663	2.45556	NA
Unigene64972_All	1.18	6.86	2.45486	Probable 2-oxoglutarate-dependent dioxygenase AOP1 OS=Arabidopsis thaliana OX=3702 GN=AOP1 PE=2 SV=1
Unigene50752_All	12.446	74.693	2.45458	NA
CL13227.Contig1_All	1.123	6.26	2.45124	E3 ubiquitin-protein ligase RING1 OS=Gossypium hirsutum OX=3635 GN=RING1 PE=1 SV=1
CL1102.Contig7_All	5.476	29.866	2.45082	Cell number regulator 10 OS=Zea mays OX=4577 GN=CNR10 PE=2 SV=1
CL845.Contig20_All	1.136	6.103	2.44877	Bax inhibitor 1 OS=Arabidopsis thaliana OX=3702 GN=BI-1 PE=1 SV=1
CL16168.Contig10_All	2.476	14.923	2.44817	4-coumarate--CoA ligase-like 6 OS=Arabidopsis thaliana OX=3702 GN=4CLL6 PE=2 SV=2
Unigene9699_All	1.99	11.46	2.44747	Transcription factor RAX3 OS=Arabidopsis thaliana OX=3702 GN=RAX3 PE=2 SV=1
CL19300.Contig1_All	1.083	5.913	2.44578	Mechanosensitive ion channel protein 10 OS=Arabidopsis thaliana OX=3702 GN=MSL10 PE=1 SV=1
Unigene10066_All	1.323	7.03	2.44406	3-isopropylmalate dehydrogenase, chloroplastic OS=Solanum tuberosum OX=4113 PE=2 SV=1
CL37.Contig2_All	34.213	183.596	2.44402	Chorismate synthase 1, chloroplastic OS=Solanum lycopersicum OX=4081 GN=CS1 PE=2 SV=1
CL12237.Contig3_All	1.353	7.2	2.43993	Alpha-N-acetylglucosaminidase OS=Arabidopsis thaliana OX=3702 GN=NAGLU PE=2 SV=1
CL6822.Contig1_All	11.136	61.386	2.43848	Cysteine-rich receptor-like protein kinase 3 OS=Arabidopsis thaliana OX=3702 GN=CRK3 PE=2 SV=1
Unigene40336_All	15.41	82.886	2.43755	7-deoxyloganetic acid glucosyltransferase OS=Catharanthus roseus OX=4058 GN=UGT709C2 PE=1 SV=1
CL6466.Contig4_All	2.013	11.183	2.43733	Cationic peroxidase 1 OS=Arachis hypogaea OX=3818 GN=PNC1 PE=1 SV=2
CL16454.Contig4_All	2.366	12.613	2.43623	Putative 4-hydroxy-4-methyl-2-oxoglutarate aldolase 3 OS=Arabidopsis thaliana OX=3702 GN=At5g56260 PE=1 SV=1
CL3290.Contig2_All	3.406	19.416	2.4353	NA
CL14751.Contig4_All	2.616	15.953	2.43448	Chaperone protein dnaJ 8, chloroplastic OS=Arabidopsis thaliana OX=3702 GN=ATJ8 PE=2 SV=1
CL1264.Contig2_All	1.413	7.473	2.43441	Ubiquitin-conjugating enzyme E2-23 kDa OS=Triticum aestivum OX=4565 GN=UBC4 PE=1 SV=1
Unigene29137_All	2.323	13.3	2.43201	Phenylalanine ammonia-lyase OS=Helianthus annuus OX=4232 GN=PAL PE=2 SV=2
CL16660.Contig2_All	8.493	45.246	2.43137	Mitochondrial outer membrane protein porin of 36 kDa OS=Solanum tuberosum OX=4113 PE=1 SV=2
Unigene56136_All	10.61	58.033	2.42985	NA
CL3761.Contig2_All	7.863	44.543	2.42832	CBL-interacting serine/threonine-protein kinase 25 OS=Arabidopsis thaliana OX=3702 GN=CIPK25 PE=2 SV=1
CL1735.Contig1_All	1.413	8.476	2.42699	Extensin-1 OS=Arabidopsis thaliana OX=3702 GN=EXT1 PE=2 SV=2
CL19505.Contig27_All	5.996	33.43	2.42626	B3 domain-containing protein Os03g0184500 OS=Oryza sativa subsp. japonica OX=39947 GN=Os03g0184500 PE=2 SV=1
Unigene65967_All	1.166	6.796	2.42494	NA
CL6401.Contig3_All	20.643	113.093	2.42344	Zerumbone synthase OS=Zingiber zerumbet OX=311405 GN=ZSD1 PE=1 SV=1
CL1735.Contig5_All	86.913	526.213	2.42313	Extensin-1 OS=Arabidopsis thaliana OX=3702 GN=EXT1 PE=2 SV=2
Unigene55748_All	11.316	64.656	2.42223	NA
CL19483.Contig6_All	27.753	145.556	2.42172	1-aminocyclopropane-1-carboxylate oxidase homolog 1 OS=Arabidopsis thaliana OX=3702 GN=At1g06620 PE=2 SV=1
CL854.Contig1_All	2.543	13.66	2.42154	NA
Unigene876_All	14.263	86.506	2.42074	Protein RESPONSE TO LOW SULFUR 3 OS=Arabidopsis thaliana OX=3702 GN=LSU3 PE=4 SV=1
Unigene699_All	10.903	57.766	2.42042	UDP-glycosyltransferase 74G1 OS=Stevia rebaudiana OX=55670 GN=UGT74G1 PE=1 SV=1
Unigene15701_All	1.65	8.996	2.41886	Probable glutathione S-transferase OS=Nicotiana tabacum OX=4097 PE=2 SV=1
CL280.Contig3_All	1.133	6.106	2.41823	Copper transporter 5 OS=Arabidopsis thaliana OX=3702 GN=COPT5 PE=1 SV=1
Unigene35515_All	6.343	33.4	2.41713	NA
Unigene9967_All	1.656	8.95	2.41438	NA
Unigene55690_All	4.3	23.536	2.41211	Protein NRT1/ PTR FAMILY 6.3 OS=Arabidopsis thaliana OX=3702 GN=NPF6.3 PE=1 SV=1
Unigene61248_All	1.38	7.32	2.4114	E3 ubiquitin-protein ligase RHA2B OS=Arabidopsis thaliana OX=3702 GN=RHA2B PE=1 SV=2
CL16376.Contig9_All	2.513	13.326	2.40844	Sugar transporter ERD6-like 7 OS=Arabidopsis thaliana OX=3702 GN=At2g48020 PE=2 SV=2
CL10506.Contig3_All	6.23	33.51	2.40706	Salicylic acid-binding protein 2 OS=Nicotiana tabacum OX=4097 GN=SABP2 PE=1 SV=1
CL19862.Contig9_All	1.616	8.456	2.40582	2-alkenal reductase (NADP(+)-dependent) OS=Nicotiana tabacum OX=4097 GN=DBR PE=1 SV=1
CL2129.Contig3_All	4.896	26.32	2.40414	NA
Unigene5620_All	3.556	18.573	2.40233	Protein TIFY 8 OS=Arabidopsis thaliana OX=3702 GN=TIFY8 PE=1 SV=1
CL2977.Contig22_All	2.296	12.886	2.40229	Protein HOTHEAD OS=Arabidopsis thaliana OX=3702 GN=HTH PE=1 SV=1
CL1102.Contig1_All	11.426	60.696	2.40092	Cell number regulator 9 OS=Zea mays OX=4577 GN=CNR9 PE=2 SV=1
Unigene19095_All	2.406	12.98	2.40088	Cytokinin dehydrogenase 7 OS=Arabidopsis thaliana OX=3702 GN=CKX7 PE=1 SV=1
CL11921.Contig2_All	2.466	12.776	2.40075	NA
Unigene7407_All	5.41	29.5	2.39963	Early nodulin-93 OS=Glycine max OX=3847 PE=2 SV=1
Unigene45635_All	45.68	243.06	2.39939	Expansin-like B1 OS=Arabidopsis thaliana OX=3702 GN=EXLB1 PE=2 SV=2
Unigene40136_All	1.87	9.85	2.3976	NA
CL19862.Contig7_All	5.723	31.653	2.39485	2-alkenal reductase (NADP(+)-dependent) OS=Nicotiana tabacum OX=4097 GN=DBR PE=1 SV=1
Unigene45470_All	3.133	16.196	2.39167	E3 ubiquitin-protein ligase At3g02290 OS=Arabidopsis thaliana OX=3702 GN=At3g02290 PE=2 SV=1
CL8207.Contig2_All	3.36	18.683	2.39072	GABA transporter 1 OS=Arabidopsis thaliana OX=3702 GN=GAT1 PE=1 SV=1
CL15008.Contig2_All	30.81	171.61	2.39032	Xyloglucan endotransglucosylase/hydrolase 2 OS=Glycine max OX=3847 PE=2 SV=1
CL16525.Contig2_All	5.01	26.83	2.3871	PAMP-induced secreted peptide 1 OS=Arabidopsis thaliana OX=3702 GN=PIP1 PE=1 SV=1
CL1323.Contig2_All	1.203	6.276	2.38673	NA
Unigene26904_All	1.5	7.93	2.38621	F-box protein PP2-A12 OS=Arabidopsis thaliana OX=3702 GN=P2A12 PE=2 SV=1
Unigene28976_All	4.96	26.323	2.38591	Strictosidine-O-beta-D-glucosidase OS=Rauvolfia serpentina OX=4060 GN=SGR1 PE=1 SV=1
Unigene61014_All	22.04	112.603	2.38484	3-phosphoshikimate 1-carboxyvinyltransferase, chloroplastic OS=Petunia hybrida OX=4102 PE=1 SV=1
CL1408.Contig5_All	3.073	16.95	2.38094	Pyrophosphate-energized vacuolar membrane proton pump OS=Vigna radiata var. radiata OX=3916 PE=1 SV=4
CL7833.Contig13_All	2.22	11.276	2.38038	Zinc finger CCCH domain-containing protein 3 OS=Arabidopsis thaliana OX=3702 GN=At1g04990 PE=2 SV=1
CL1995.Contig1_All	10.66	56.286	2.38032	(S)-2-hydroxy-acid oxidase GLO1 OS=Arabidopsis thaliana OX=3702 GN=GLO1 PE=1 SV=1
CL6027.Contig10_All	9.586	50.333	2.37755	Sulfate transporter 4.1, chloroplastic OS=Arabidopsis thaliana OX=3702 GN=SULTR4;1 PE=1 SV=1
CL1266.Contig16_All	1.05	5.43	2.37726	Protein SUPPRESSOR OF K(+) TRANSPORT GROWTH DEFECT 1 OS=Arabidopsis thaliana OX=3702 GN=SKD1 PE=1 SV=1
CL8864.Contig1_All	4.083	21.173	2.37307	1-deoxy-D-xylulose 5-phosphate reductoisomerase, chloroplastic OS=Arabidopsis thaliana OX=3702 GN=DXR PE=2 SV=2
CL19602.Contig15_All	1.016	5.483	2.37246	Cysteine-rich receptor-like protein kinase 2 OS=Arabidopsis thaliana OX=3702 GN=CRK2 PE=1 SV=1
CL16168.Contig15_All	1.14	6.353	2.37213	4-coumarate--CoA ligase-like 6 OS=Arabidopsis thaliana OX=3702 GN=4CLL6 PE=2 SV=2
CL2358.Contig3_All	1.166	5.95	2.3721	NA
Unigene66071_All	8.733	45.73	2.36663	Miraculin OS=Synsepalum dulcificum OX=3743 PE=1 SV=3
CL11124.Contig5_All	1.573	8.396	2.36603	Oligopeptide transporter 3 OS=Arabidopsis thaliana OX=3702 GN=OPT3 PE=2 SV=3
Unigene55482_All	2.3	11.89	2.36518	U-box domain-containing protein 11 OS=Arabidopsis thaliana OX=3702 GN=PUB11 PE=2 SV=2
Unigene40049_All	2.09	10.49	2.36373	Enolase 1, chloroplastic OS=Arabidopsis thaliana OX=3702 GN=ENO1 PE=1 SV=1
CL1100.Contig3_All	34.09	172.216	2.36216	NAD(P)H:quinone oxidoreductase OS=Solanum tuberosum OX=4113 PE=2 SV=1
CL10036.Contig2_All	2.883	14.663	2.35996	(R)-mandelonitrile lyase-like OS=Arabidopsis thaliana OX=3702 GN=At1g73050 PE=2 SV=1
Unigene61041_All	5.616	28.5	2.3567	Uncharacterized protein At5g01610 OS=Arabidopsis thaliana OX=3702 GN=At5g01610 PE=1 SV=1
CL11809.Contig6_All	2.27	11.43	2.35646	NA
CL19669.Contig4_All	6.07	33.263	2.35557	Disease resistance protein At4g27190 OS=Arabidopsis thaliana OX=3702 GN=At4g27190 PE=2 SV=1
CL3741.Contig1_All	23.066	116.576	2.35503	Pleiotropic drug resistance protein 1 OS=Nicotiana tabacum OX=4097 GN=PDR1 PE=2 SV=1
CL15351.Contig4_All	1.58	7.88	2.35418	Enoyl-[acyl-carrier-protein] reductase [NADH], chloroplastic OS=Arabidopsis thaliana OX=3702 GN=MOD1 PE=1 SV=1
CL6357.Contig2_All	89.543	452.29	2.35395	Phospho-2-dehydro-3-deoxyheptonate aldolase 2, chloroplastic OS=Solanum tuberosum OX=4113 GN=SHKB PE=2 SV=1
Unigene25491_All	8.796	44.18	2.35221	Receptor-like protein kinase HERK 1 OS=Arabidopsis thaliana OX=3702 GN=HERK1 PE=1 SV=1
CL18669.Contig11_All	2.483	13.06	2.35179	Calcium uptake protein, mitochondrial OS=Arabidopsis thaliana OX=3702 GN=MICU PE=2 SV=1
Unigene60619_All	1.12	6.083	2.34979	F-box/LRR-repeat MAX2 homolog A OS=Petunia hybrida OX=4102 GN=MAX2A PE=1 SV=1
Unigene66099_All	60.553	300.88	2.34815	Ferredoxin--NADP reductase, root-type isozyme, chloroplastic OS=Nicotiana tabacum OX=4097 PE=2 SV=1
CL2802.Contig16_All	19.983	104.906	2.34804	Trans-resveratrol di-O-methyltransferase OS=Vitis vinifera OX=29760 GN=ROMT PE=1 SV=2
Unigene30220_All	1.366	7.026	2.34787	Protein FAF-like, chloroplastic OS=Arabidopsis thaliana OX=3702 GN=At5g22090 PE=2 SV=1
Unigene27891_All	2.663	13.246	2.34781	Peptide methionine sulfoxide reductase B2, chloroplastic OS=Arabidopsis thaliana OX=3702 GN=MSRB2 PE=1 SV=1
CL17323.Contig19_All	13	66.966	2.34686	Mannitol dehydrogenase (Fragment) OS=Petroselinum crispum OX=4043 GN=ELI3 PE=2 SV=1
Unigene454_All	1.14	5.813	2.34629	NA
CL1408.Contig4_All	4.563	24.673	2.34559	Pyrophosphate-energized vacuolar membrane proton pump OS=Vigna radiata var. radiata OX=3916 PE=1 SV=4
CL7557.Contig2_All	1.663	8.29	2.34524	NA
Unigene26043_All	6.613	33.47	2.34469	Pyruvate decarboxylase 1 OS=Pisum sativum OX=3888 GN=PDC1 PE=2 SV=1
CL15559.Contig4_All	6.126	33.24	2.34426	Copper transport protein ATX1 OS=Arabidopsis thaliana OX=3702 GN=ATX1 PE=1 SV=2
CL15917.Contig4_All	8.983	48.913	2.34401	Cytochrome P450 76C1 OS=Arabidopsis thaliana OX=3702 GN=CYP76C1 PE=2 SV=1
CL11279.Contig4_All	1.196	6.31	2.34295	PR5-like receptor kinase OS=Arabidopsis thaliana OX=3702 GN=PR5K PE=1 SV=1
Unigene30141_All	1.533	8.25	2.3421	Senescence/dehydration-associated protein At4g35985, chloroplastic OS=Arabidopsis thaliana OX=3702 GN=P85 PE=2 SV=1
CL7833.Contig11_All	2.693	13.253	2.33843	Zinc finger CCCH domain-containing protein 3 OS=Arabidopsis thaliana OX=3702 GN=At1g04990 PE=2 SV=1
CL19615.Contig7_All	1.69	8.653	2.33651	Chaperone protein dnaJ A7A, chloroplastic OS=Oryza sativa subsp. japonica OX=39947 GN=DJA7A PE=1 SV=1
CL5858.Contig2_All	2.416	12.266	2.33628	Cyclic nucleotide-gated ion channel 1 OS=Arabidopsis thaliana OX=3702 GN=CNGC1 PE=1 SV=1
Unigene66172_All	5.983	30.153	2.33545	AT-hook motif nuclear-localized protein 28 OS=Arabidopsis thaliana OX=3702 GN=AHL28 PE=2 SV=1
Unigene11337_All	1.22	6.396	2.33403	G-type lectin S-receptor-like serine/threonine-protein kinase At4g27290 OS=Arabidopsis thaliana OX=3702 GN=At4g27290 PE=3 SV=4
CL13352.Contig2_All	1.65	8.286	2.33368	NA
CL12171.Contig5_All	52.12	258.353	2.33227	Vicilin-like seed storage protein At2g18540 OS=Arabidopsis thaliana OX=3702 GN=At2g18540 PE=3 SV=1
Unigene65892_All	20.45	101.803	2.33059	NA
CL3292.Contig4_All	31.216	152.973	2.32877	Peroxisomal fatty acid beta-oxidation multifunctional protein AIM1 OS=Arabidopsis thaliana OX=3702 GN=AIM1 PE=1 SV=1
CL1687.Contig2_All	16.463	83.656	2.32837	UDP-glycosyltransferase 76G1 OS=Stevia rebaudiana OX=55670 GN=UGT76G1 PE=1 SV=1
CL10282.Contig5_All	2.606	13.546	2.32734	NA
CL636.Contig1_All	18.26	90.06	2.32723	Cysteine proteinase RD21A OS=Arabidopsis thaliana OX=3702 GN=RD21A PE=1 SV=1
Unigene26542_All	1.81	8.973	2.32693	NA
CL2498.Contig5_All	6.523	35.183	2.32685	Deoxymugineic acid synthase 1-B OS=Triticum aestivum OX=4565 GN=DMAS1-B PE=2 SV=1
Unigene1004_All	2.173	11.863	2.32675	Transcription repressor OFP7 OS=Arabidopsis thaliana OX=3702 GN=OFP7 PE=2 SV=1
CL18592.Contig4_All	64.933	337.91	2.32045	1-aminocyclopropane-1-carboxylate oxidase 4 OS=Petunia hybrida OX=4102 GN=ACO4 PE=3 SV=1
CL13512.Contig1_All	9.16	45.153	2.31939	Probable fructokinase-7 OS=Arabidopsis thaliana OX=3702 GN=At5g51830 PE=1 SV=1
Unigene50885_All	12.013	58.4	2.31719	3-isopropylmalate dehydrogenase, chloroplastic OS=Brassica napus OX=3708 PE=2 SV=1
Unigene19183_All	2.166	10.713	2.31656	Protein DEHYDRATION-INDUCED 19 homolog 4 OS=Arabidopsis thaliana OX=3702 GN=DI19-4 PE=1 SV=1
CL18817.Contig2_All	2.633	13.036	2.31633	Methylcrotonoyl-CoA carboxylase subunit alpha, mitochondrial OS=Glycine max OX=3847 GN=MCCA PE=1 SV=2
CL1958.Contig1_All	1.073	5.466	2.31633	Probable S-adenosylmethionine carrier 2, chloroplastic OS=Arabidopsis thaliana OX=3702 GN=SAMC2 PE=2 SV=1
CL1573.Contig17_All	3.166	17.08	2.31611	Equilibrative nucleotide transporter 3 OS=Arabidopsis thaliana OX=3702 GN=ENT3 PE=1 SV=1
Unigene30270_All	6.68	32.42	2.31544	L-aspartate oxidase, chloroplastic OS=Arabidopsis thaliana OX=3702 GN=AO PE=1 SV=1
CL2498.Contig7_All	1.003	5.093	2.3154	Deoxymugineic acid synthase 1 OS=Zea mays OX=4577 GN=DMAS1 PE=1 SV=1
CL3464.Contig2_All	1.173	6.126	2.31519	Pheophytinase, chloroplastic OS=Arabidopsis thaliana OX=3702 GN=PPH PE=1 SV=1
Unigene45064_All	1.276	6.28	2.31516	NA
CL4242.Contig3_All	9.286	46.293	2.31261	CBS domain-containing protein CBSX6 OS=Arabidopsis thaliana OX=3702 GN=CBSX6 PE=1 SV=1
CL10090.Contig3_All	2.933	14.5	2.30847	NA
CL19669.Contig1_All	9.006	48.106	2.30834	Probable disease resistance protein At4g27220 OS=Arabidopsis thaliana OX=3702 GN=At4g27220 PE=2 SV=1
CL17561.Contig3_All	3.076	15.066	2.30624	Short-chain dehydrogenase/reductase 2b OS=Arabidopsis thaliana OX=3702 GN=SDR2b PE=1 SV=1
Unigene110183_All	7.53	37.893	2.30619	Phenylalanine ammonia-lyase OS=Camellia sinensis OX=4442 GN=PAL PE=2 SV=1
Unigene12293_All	8.166	42.203	2.30596	Protein DETOXIFICATION 8 OS=Arabidopsis thaliana OX=3702 GN=DTX8 PE=3 SV=1
Unigene69648_All	2.043	10.02	2.30418	Probable beta-D-xylosidase 5 OS=Arabidopsis thaliana OX=3702 GN=BXL5 PE=2 SV=2
CL10091.Contig3_All	1.453	7.083	2.30417	Flavanone 3-dioxygenase 2 OS=Oryza sativa subsp. japonica OX=39947 GN=F3H-2 PE=1 SV=1
CL2600.Contig1_All	3.13	15.343	2.3001	Auxin response factor 5 OS=Arabidopsis thaliana OX=3702 GN=ARF5 PE=1 SV=3
CL6552.Contig1_All	1.163	5.813	2.29759	Cytochrome b5 isoform A OS=Arabidopsis thaliana OX=3702 GN=CB5-A PE=1 SV=1
CL1687.Contig5_All	2.79	13.613	2.2965	UDP-glycosyltransferase 76B1 OS=Arabidopsis thaliana OX=3702 GN=UGT76B1 PE=2 SV=1
CL4484.Contig6_All	4.583	22.17	2.29507	4-diphosphocytidyl-2-C-methyl-D-erythritol kinase, chloroplastic/chromoplastic (Fragment) OS=Solanum lycopersicum OX=4081 GN=ISPE PE=1 SV=1
Unigene25200_All	1.73	9.413	2.2928	Cationic peroxidase 1 OS=Arachis hypogaea OX=3818 GN=PNC1 PE=1 SV=2
CL998.Contig6_All	4.156	20.52	2.29266	Probable anion transporter 3, chloroplastic OS=Arabidopsis thaliana OX=3702 GN=ANTR3 PE=2 SV=2
CL16744.Contig2_All	1.683	8.246	2.29161	FCS-Like Zinc finger 11 OS=Arabidopsis thaliana OX=3702 GN=FLZ11 PE=1 SV=1
CL5960.Contig1_All	2.386	11.623	2.29101	Probable galactinol--sucrose galactosyltransferase 1 OS=Arabidopsis thaliana OX=3702 GN=RFS1 PE=2 SV=1
CL2951.Contig14_All	44.636	222.556	2.28926	Phenylalanine ammonia-lyase OS=Helianthus annuus OX=4232 GN=PAL PE=2 SV=2
CL2445.Contig8_All	1.546	7.383	2.28915	Uricase-2 isozyme 1 OS=Canavalia lineata OX=28957 PE=2 SV=1
CL1161.Contig11_All	6.753	32.883	2.28901	UDP-glycosyltransferase 76G1 OS=Stevia rebaudiana OX=55670 GN=UGT76G1 PE=1 SV=1
CL8320.Contig2_All	5.623	28.23	2.28813	Flavonoid 3'-monooxygenase CYP75B3 OS=Oryza sativa subsp. japonica OX=39947 GN=CYP75B3 PE=2 SV=1
CL19085.Contig3_All	1.286	6.466	2.28792	Bifunctional 3-dehydroquinate dehydratase/shikimate dehydrogenase, chloroplastic OS=Arabidopsis thaliana OX=3702 GN=EMB3004 PE=1 SV=1
CL11837.Contig7_All	1.443	6.943	2.28341	Phosphoglycerate mutase-like protein AT74 OS=Arabidopsis thaliana OX=3702 GN=At3g05170 PE=2 SV=1
Unigene6909_All	1.663	8.063	2.28214	3-isopropylmalate dehydrogenase, chloroplastic OS=Solanum tuberosum OX=4113 PE=2 SV=1
CL2348.Contig12_All	4.196	19.956	2.28113	ABC transporter C family member 4 OS=Arabidopsis thaliana OX=3702 GN=ABCC4 PE=1 SV=2
CL15008.Contig1_All	102.036	523.136	2.28079	Xyloglucan endotransglucosylase/hydrolase 2 OS=Glycine max OX=3847 PE=2 SV=1
Unigene30551_All	9.47	46.726	2.28018	Probable calcium-binding protein CML41 OS=Arabidopsis thaliana OX=3702 GN=CML41 PE=2 SV=2
CL11282.Contig2_All	1.916	9.976	2.27905	Geraniol 8-hydroxylase OS=Catharanthus roseus OX=4058 GN=CYP76B6 PE=1 SV=1
CL19862.Contig6_All	6.493	32.563	2.27891	2-alkenal reductase (NADP(+)-dependent) OS=Nicotiana tabacum OX=4097 GN=DBR PE=1 SV=1
Unigene178401_All	10.716	52.65	2.27834	Serine carboxypeptidase-like 18 OS=Arabidopsis thaliana OX=3702 GN=SCPL18 PE=2 SV=2
CL93.Contig10_All	1.516	7.26	2.27788	ABC transporter C family member 8 OS=Arabidopsis thaliana OX=3702 GN=ABCC8 PE=2 SV=3
CL17040.Contig2_All	1.213	5.85	2.27583	ATP-dependent 6-phosphofructokinase 3 OS=Arabidopsis thaliana OX=3702 GN=PFK3 PE=1 SV=1
CL1687.Contig6_All	3.076	15.403	2.27257	UDP-glycosyltransferase 76G1 OS=Stevia rebaudiana OX=55670 GN=UGT76G1 PE=1 SV=1
Unigene48997_All	18.346	93.133	2.27241	Feruloyl CoA ortho-hydroxylase 1 OS=Arabidopsis thaliana OX=3702 GN=F6'H1 PE=1 SV=1
Unigene70497_All	64.953	308.123	2.27227	Glyceraldehyde-3-phosphate dehydrogenase, cytosolic OS=Magnolia liliiflora OX=3403 GN=GAPC PE=2 SV=1
Unigene26383_All	1.12	5.55	2.26874	2-alkenal reductase (NADP(+)-dependent) OS=Nicotiana tabacum OX=4097 GN=DBR PE=1 SV=1
CL1886.Contig3_All	3.763	18.32	2.26775	Cysteine proteinase inhibitor A OS=Helianthus annuus OX=4232 PE=1 SV=1
CL2801.Contig7_All	1.146	5.413	2.26649	Nudix hydrolase 10 OS=Arabidopsis thaliana OX=3702 GN=NUDT10 PE=1 SV=1
CL7015.Contig5_All	8.793	42.386	2.26642	Phospholipase A1-Igamma2, chloroplastic OS=Arabidopsis thaliana OX=3702 GN=At2g30550 PE=1 SV=2
CL1161.Contig4_All	3.88	18.4	2.26214	UDP-glycosyltransferase 76G1 OS=Stevia rebaudiana OX=55670 GN=UGT76G1 PE=1 SV=1
CL13867.Contig2_All	1.266	6.143	2.26136	Uncharacterized protein At4g19900 OS=Arabidopsis thaliana OX=3702 GN=At4g19900 PE=2 SV=1
CL8157.Contig16_All	4.48	21.413	2.26069	12-oxophytodienoate reductase 1 OS=Arabidopsis thaliana OX=3702 GN=OPR1 PE=1 SV=2
Unigene13114_All	4.32	20.333	2.25421	Succinate dehydrogenase subunit 7A, mitochondrial OS=Arabidopsis thaliana OX=3702 GN=SDH7A PE=1 SV=1
Unigene60783_All	1.773	8.37	2.25394	NA
Unigene39990_All	4.256	20.043	2.25314	Triacylglycerol lipase SDP1 OS=Arabidopsis thaliana OX=3702 GN=SDP1 PE=1 SV=1
CL19489.Contig38_All	25.26	120.496	2.25304	Protein DETOXIFICATION 29 OS=Arabidopsis thaliana OX=3702 GN=DTX29 PE=1 SV=1
CL7271.Contig2_All	1.233	5.976	2.25218	Uncharacterized protein At3g27210 OS=Arabidopsis thaliana OX=3702 GN=Y-2 PE=1 SV=1
Unigene3262_All	1.233	5.773	2.2517	Probable fructokinase-3 OS=Arabidopsis thaliana OX=3702 GN=At1g06020 PE=2 SV=1
Unigene8706_All	5.22	24.4	2.25164	F-box protein At1g67340 OS=Arabidopsis thaliana OX=3702 GN=At1g67340 PE=1 SV=1
Unigene9438_All	5.903	27.453	2.25002	NA
Unigene9369_All	2.046	10.473	2.24998	2-alkenal reductase (NADP(+)-dependent) OS=Nicotiana tabacum OX=4097 GN=DBR PE=1 SV=1
CL873.Contig1_All	18.273	86.99	2.24846	Transketolase, chloroplastic OS=Zea mays OX=4577 PE=1 SV=1
Unigene45699_All	20.863	97.796	2.24727	NA
CL2639.Contig4_All	5.12	24.273	2.24694	ATP synthase subunit gamma, mitochondrial OS=Ipomoea batatas OX=4120 GN=ATPC PE=1 SV=2
Unigene61697_All	1.76	8.73	2.24652	NA
CL998.Contig3_All	9.246	43.823	2.2461	Probable anion transporter 3, chloroplastic OS=Arabidopsis thaliana OX=3702 GN=ANTR3 PE=2 SV=2
CL19298.Contig3_All	8.52	42.09	2.24537	Glycine-rich RNA-binding protein OS=Daucus carota OX=4039 PE=2 SV=1
CL12506.Contig2_All	2.186	10.993	2.24374	Probable aminotransferase TAT2 OS=Arabidopsis thaliana OX=3702 GN=At5g53970 PE=2 SV=1
Unigene18698_All	1.15	5.826	2.24335	NA
CL1958.Contig4_All	1.096	5.216	2.24313	Probable S-adenosylmethionine carrier 2, chloroplastic OS=Arabidopsis thaliana OX=3702 GN=SAMC2 PE=2 SV=1
Unigene11400_All	8.02	39.5	2.24294	Phenylalanine ammonia-lyase (Fragment) OS=Vitis vinifera OX=29760 GN=PAL PE=2 SV=1
Unigene5958_All	3.08	14.566	2.24063	Serine carboxypeptidase-like 18 OS=Arabidopsis thaliana OX=3702 GN=SCPL18 PE=2 SV=2
Unigene40618_All	73.723	348.696	2.24041	Protein NRT1/ PTR FAMILY 7.2 OS=Arabidopsis thaliana OX=3702 GN=NPF7.2 PE=2 SV=2
Unigene5_All	4.1	19.726	2.23739	ABC transporter C family member 4 OS=Arabidopsis thaliana OX=3702 GN=ABCC4 PE=1 SV=2
CL622.Contig6_All	1.113	5.273	2.2373	Cytochrome P450 71B37 OS=Arabidopsis thaliana OX=3702 GN=CYP71B37 PE=3 SV=2
CL13512.Contig2_All	2.536	11.903	2.23683	Probable fructokinase-7 OS=Arabidopsis thaliana OX=3702 GN=At5g51830 PE=1 SV=1
Unigene9488_All	1.16	5.293	2.23587	Succinate dehydrogenase [ubiquinone] iron-sulfur subunit 1, mitochondrial OS=Arabidopsis thaliana OX=3702 GN=SDH2-1 PE=1 SV=2
CL12020.Contig3_All	1.293	5.936	2.23515	NA
CL537.Contig1_All	7.793	37.8	2.23486	Heavy metal-associated isoprenylated plant protein 35 OS=Arabidopsis thaliana OX=3702 GN=HIPP35 PE=2 SV=1
CL11390.Contig2_All	2.406	11.746	2.2315	NA
CL15559.Contig1_All	7.726	39.166	2.23059	Copper transport protein ATX1 OS=Arabidopsis thaliana OX=3702 GN=ATX1 PE=1 SV=2
CL3113.Contig5_All	13.82	64.296	2.22959	NA
CL409.Contig4_All	1.716	8.28	2.22811	Transcription factor MYB13 OS=Arabidopsis thaliana OX=3702 GN=MYB13 PE=2 SV=1
CL14888.Contig2_All	2.99	14.08	2.22807	NA
Unigene35157_All	1.35	6.403	2.22787	Probable transcription factor GLK2 OS=Oryza sativa subsp. japonica OX=39947 GN=GLK2 PE=2 SV=1
CL17593.Contig5_All	3.596	16.43	2.22729	Dihydrolipoyllysine-residue succinyltransferase component of 2-oxoglutarate dehydrogenase complex 1, mitochondrial OS=Arabidopsis thaliana OX=3702 GN=At5g55070 PE=1 SV=1
Unigene11919_All	1.256	5.763	2.22631	Calcium/calmodulin-regulated receptor-like kinase 1 OS=Arabidopsis thaliana OX=3702 GN=CRLK1 PE=1 SV=1
Unigene13690_All	6.23	29.153	2.22516	Delta(12) fatty acid desaturase FAD2 OS=Calendula officinalis OX=41496 GN=FAD2 PE=2 SV=1
Unigene55973_All	12.633	57.75	2.22322	protein SLOW GREEN 1, chloroplastic OS=Arabidopsis thaliana OX=3702 GN=SG1 PE=1 SV=1
CL23.Contig1_All	4.02	18.443	2.22313	ATP synthase subunit O, mitochondrial OS=Ipomoea batatas OX=4120 PE=1 SV=1
Unigene28273_All	3.126	14.306	2.22236	NA
Unigene6623_All	1.343	6.41	2.22204	NA
CL2951.Contig8_All	10.103	48.94	2.2218	Phenylalanine ammonia-lyase OS=Camellia sinensis OX=4442 GN=PAL PE=2 SV=1
CL3058.Contig4_All	3.896	18.066	2.22085	1,4-dihydroxy-2-naphthoyl-CoA thioesterase 1 OS=Arabidopsis thaliana OX=3702 GN=DHNAT1 PE=1 SV=1
CL19489.Contig50_All	8.336	38.303	2.22069	Protein DETOXIFICATION 30 OS=Arabidopsis thaliana OX=3702 GN=DTX30 PE=2 SV=1
Unigene50501_All	1.633	7.75	2.21931	Exocyst complex component EXO70H1 OS=Arabidopsis thaliana OX=3702 GN=EXO70H1 PE=1 SV=1
CL10499.Contig3_All	11.406	52.1	2.21898	Glutamate dehydrogenase OS=Solanum lycopersicum OX=4081 GN=GDH1 PE=2 SV=1
CL399.Contig12_All	5.613	25.736	2.21819	Succinate dehydrogenase subunit 7A, mitochondrial OS=Arabidopsis thaliana OX=3702 GN=SDH7A PE=1 SV=1
CL3292.Contig5_All	26.303	119.786	2.2163	Peroxisomal fatty acid beta-oxidation multifunctional protein AIM1 OS=Arabidopsis thaliana OX=3702 GN=AIM1 PE=1 SV=1
CL4809.Contig1_All	17.47	82.09	2.21576	Leucine-rich repeat extensin-like protein 3 OS=Arabidopsis thaliana OX=3702 GN=LRX3 PE=1 SV=1
Unigene10552_All	10.02	46.893	2.21486	Probable prolyl 4-hydroxylase 7 OS=Arabidopsis thaliana OX=3702 GN=P4H7 PE=2 SV=1
CL11511.Contig6_All	26.623	121.65	2.21227	1-aminocyclopropane-1-carboxylate oxidase 3 OS=Petunia hybrida OX=4102 GN=ACO3 PE=3 SV=1
CL10947.Contig4_All	27.566	130.89	2.20964	Plasma membrane ATPase 4 OS=Nicotiana plumbaginifolia OX=4092 GN=PMA4 PE=2 SV=1
CL1102.Contig11_All	41.873	192.456	2.20837	Cell number regulator 10 OS=Zea mays OX=4577 GN=CNR10 PE=2 SV=1
Unigene124_All	2.1	9.563	2.20802	Ethylene-responsive transcription factor ERF110 OS=Arabidopsis thaliana OX=3702 GN=ERF110 PE=2 SV=2
CL19894.Contig13_All	8.11	38.343	2.20548	Dihydrolipoyllysine-residue succinyltransferase component of 2-oxoglutarate dehydrogenase complex 1, mitochondrial OS=Arabidopsis thaliana OX=3702 GN=At5g55070 PE=1 SV=1
CL17858.Contig21_All	3.14	14.653	2.20546	Protein DNA-DAMAGE INDUCIBLE 1 OS=Arabidopsis thaliana OX=3702 GN=DDI1 PE=1 SV=1
CL12183.Contig1_All	1.416	6.416	2.20532	Cysteine-rich receptor-like protein kinase 10 OS=Arabidopsis thaliana OX=3702 GN=CRK10 PE=1 SV=3
Unigene28433_All	1.456	6.6	2.20418	NA
CL17759.Contig1_All	2.513	11.52	2.20318	NA
CL4272.Contig2_All	2.013	9.126	2.20318	Tropinone reductase homolog At5g06060 OS=Arabidopsis thaliana OX=3702 GN=At5g06060 PE=2 SV=1
Unigene55371_All	3.213	14.666	2.20223	Fructose-bisphosphate aldolase 4, cytosolic OS=Arabidopsis thaliana OX=3702 GN=FBA4 PE=2 SV=1
Unigene19799_All	4.213	19.163	2.19979	Serine carboxypeptidase-like 18 OS=Arabidopsis thaliana OX=3702 GN=SCPL18 PE=2 SV=2
Unigene24389_All	2.01	9.046	2.19781	Probable 1-deoxy-D-xylulose-5-phosphate synthase, chloroplastic OS=Capsicum annuum OX=4072 GN=TKT2 PE=2 SV=1
CL453.Contig5_All	1.606	7.146	2.19719	Chalcone--flavonone isomerase OS=Saussurea medusa OX=137893 GN=CHI PE=2 SV=1
CL4795.Contig1_All	1.066	5.05	2.19618	Protein Ycf2 OS=Oenothera biennis OX=3942 GN=ycf2-A PE=3 SV=1
CL8864.Contig2_All	23.096	106.043	2.19522	1-deoxy-D-xylulose 5-phosphate reductoisomerase, chloroplastic OS=Arabidopsis thaliana OX=3702 GN=DXR PE=2 SV=2
Unigene18683_All	1.023	4.836	2.1939	Probable 3-hydroxyisobutyryl-CoA hydrolase 3 OS=Arabidopsis thaliana OX=3702 GN=At2g30660 PE=2 SV=1
Unigene13766_All	8.066	36.42	2.19363	Isoflavone 3'-hydroxylase (Fragment) OS=Medicago truncatula OX=3880 GN=CYP81E9 PE=1 SV=1
Unigene1365_All	4.336	19.89	2.19323	Protein DETOXIFICATION 40 OS=Arabidopsis thaliana OX=3702 GN=DTX40 PE=1 SV=1
CL12326.Contig2_All	1.38	6.163	2.19253	Lysine-specific demethylase JMJ703 OS=Oryza sativa subsp. japonica OX=39947 GN=JMJ703 PE=1 SV=1
Unigene161578_All	2.01	9.156	2.19224	Sugar transporter ERD6-like 7 OS=Arabidopsis thaliana OX=3702 GN=At2g48020 PE=2 SV=2
CL6854.Contig1_All	5.243	24	2.19083	Serine carboxypeptidase-like 2 OS=Arabidopsis thaliana OX=3702 GN=SCPL2 PE=2 SV=1
Unigene14367_All	3.813	17.216	2.19007	2-alkenal reductase (NADP(+)-dependent) OS=Nicotiana tabacum OX=4097 GN=DBR PE=1 SV=1
Unigene29861_All	3.296	14.8	2.18977	NA
CL17323.Contig8_All	120.293	551.126	2.18963	Mannitol dehydrogenase (Fragment) OS=Petroselinum crispum OX=4043 GN=ELI3 PE=2 SV=1
CL11620.Contig5_All	2.57	11.38	2.18582	Protein LIFEGUARD 2 OS=Arabidopsis thaliana OX=3702 GN=LFG2 PE=2 SV=1
CL19676.Contig17_All	18.83	83.796	2.18508	Pyruvate decarboxylase 1 OS=Pisum sativum OX=3888 GN=PDC1 PE=2 SV=1
Unigene7939_All	1.083	5.266	2.1846	Psoralen synthase OS=Ammi majus OX=48026 GN=CYP71AJ1 PE=1 SV=1
CL9504.Contig1_All	9.826	47.646	2.1832	Probable (S)-N-methylcoclaurine 3'-hydroxylase isozyme 2 OS=Coptis japonica OX=3442 GN=CYP80B2 PE=2 SV=1
CL15559.Contig2_All	1.913	9.01	2.18292	Copper transport protein ATX1 OS=Arabidopsis thaliana OX=3702 GN=ATX1 PE=1 SV=2
CL17593.Contig7_All	6.413	28.543	2.18224	Dihydrolipoyllysine-residue succinyltransferase component of 2-oxoglutarate dehydrogenase complex 1, mitochondrial OS=Arabidopsis thaliana OX=3702 GN=At5g55070 PE=1 SV=1
Unigene20025_All	8.773	38.713	2.18146	Peptide methionine sulfoxide reductase B2, chloroplastic OS=Arabidopsis thaliana OX=3702 GN=MSRB2 PE=1 SV=1
CL453.Contig3_All	1.653	7.313	2.18099	Chalcone--flavonone isomerase 2 OS=Chrysanthemum morifolium OX=41568 GN=CHI2 PE=2 SV=1
CL9534.Contig1_All	3.49	15.506	2.18042	Glutaredoxin-C1 OS=Arabidopsis thaliana OX=3702 GN=GRXC1 PE=2 SV=2
Unigene61189_All	4.283	20.583	2.17908	NA
CL1121.Contig4_All	12.453	56.636	2.17812	Fructose-bisphosphate aldolase, cytoplasmic isozyme OS=Spinacia oleracea OX=3562 PE=2 SV=1
Unigene35947_All	4.026	17.83	2.17803	Enolase 1, chloroplastic OS=Arabidopsis thaliana OX=3702 GN=ENO1 PE=1 SV=1
CL215.Contig2_All	3.6	16.056	2.17782	Protein PIN-LIKES 6 OS=Arabidopsis thaliana OX=3702 GN=PILS6 PE=2 SV=1
Unigene50806_All	4.216	19.08	2.17651	Mitochondrial carnitine/acylcarnitine carrier-like protein OS=Arabidopsis thaliana OX=3702 GN=BOU PE=1 SV=1
CL9504.Contig4_All	22.353	101.58	2.17599	Probable (S)-N-methylcoclaurine 3'-hydroxylase isozyme 2 OS=Coptis japonica OX=3442 GN=CYP80B2 PE=2 SV=1
CL3757.Contig6_All	1.603	7.796	2.1757	Cytochrome P450 71A2 OS=Solanum melongena OX=4111 GN=CYP71A2 PE=2 SV=1
Unigene51839_All	3.91	17.22	2.17502	Tropinone reductase OS=Cochlearia officinalis OX=270110 GN=TR PE=1 SV=1
CL20025.Contig8_All	1.343	6.186	2.17235	Receptor-like cytosolic serine/threonine-protein kinase RBK2 OS=Arabidopsis thaliana OX=3702 GN=RBK2 PE=1 SV=1
CL1097.Contig1_All	3.13	13.83	2.17195	Pyruvate kinase, cytosolic isozyme OS=Nicotiana tabacum OX=4097 PE=2 SV=1
Unigene110346_All	15.83	70.493	2.17163	Peroxisomal membrane protein PMP22 OS=Arabidopsis thaliana OX=3702 GN=PMP22 PE=1 SV=1
Unigene15815_All	19.423	87.923	2.16941	Cytochrome P450 72A14 OS=Arabidopsis thaliana OX=3702 GN=CYP72A14 PE=2 SV=1
CL1119.Contig8_All	5.493	25.94	2.16892	Berberine bridge enzyme-like 15 OS=Arabidopsis thaliana OX=3702 GN=MEE23 PE=1 SV=1
CL18932.Contig3_All	4.403	19.756	2.16799	Geraniol 8-hydroxylase OS=Catharanthus roseus OX=4058 GN=CYP76B6 PE=1 SV=1
CL1592.Contig2_All	5.08	22.58	2.16548	Probable 2-oxoglutarate-dependent dioxygenase AOP1 (Fragment) OS=Arabidopsis thaliana OX=3702 GN=AOP1 PE=2 SV=1
CL14058.Contig2_All	1.456	6.543	2.16461	Zinc transporter 4, chloroplastic OS=Arabidopsis thaliana OX=3702 GN=ZIP4 PE=2 SV=1
CL10947.Contig3_All	2.293	10.31	2.164	Plasma membrane ATPase OS=Oryza sativa subsp. japonica OX=39947 GN=Os04g0656100 PE=2 SV=1
CL19300.Contig14_All	1.386	6.593	2.16392	Mechanosensitive ion channel protein 10 OS=Arabidopsis thaliana OX=3702 GN=MSL10 PE=1 SV=1
CL15137.Contig2_All	6.47	29.013	2.16352	Ethylene-responsive transcription factor 14 OS=Arabidopsis thaliana OX=3702 GN=ERF14 PE=2 SV=1
Unigene732_All	2.466	10.896	2.16348	Proline-rich receptor-like protein kinase PERK2 OS=Arabidopsis thaliana OX=3702 GN=PERK2 PE=2 SV=3
CL15787.Contig2_All	1.436	6.326	2.16146	Probable carboxylesterase 8 OS=Arabidopsis thaliana OX=3702 GN=CXE8 PE=2 SV=1
Unigene55252_All	2.25	10.093	2.16079	U-box domain-containing protein 2 OS=Arabidopsis thaliana OX=3702 GN=PUB2 PE=2 SV=1
Unigene9714_All	3.073	13.753	2.16072	5-methyltetrahydropteroyltriglutamate--homocysteine methyltransferase OS=Catharanthus roseus OX=4058 GN=METE PE=2 SV=1
CL2951.Contig15_All	20.72	92.92	2.16	Phenylalanine ammonia-lyase OS=Helianthus annuus OX=4232 GN=PAL PE=2 SV=2
CL1121.Contig10_All	7.493	33.033	2.15805	Fructose-bisphosphate aldolase, cytoplasmic isozyme OS=Spinacia oleracea OX=3562 PE=2 SV=1
Unigene161653_All	6.576	29.103	2.15747	3-hydroxyisobutyryl-CoA hydrolase-like protein 1, mitochondrial OS=Arabidopsis thaliana OX=3702 GN=At3g60510 PE=1 SV=1
Unigene50917_All	25.623	111.746	2.15627	4-hydroxyphenylpyruvate dioxygenase OS=Daucus carota OX=4039 PE=2 SV=1
Unigene20563_All	1.943	8.71	2.15533	G-type lectin S-receptor-like serine/threonine-protein kinase RKS1 OS=Arabidopsis thaliana OX=3702 GN=RKS1 PE=3 SV=3
CL7272.Contig3_All	6.653	29.406	2.15519	Pyruvate kinase 2, cytosolic OS=Oryza sativa subsp. indica OX=39946 GN=OsI_37456 PE=3 SV=1
CL1045.Contig2_All	2.033	9.266	2.15464	Probable amino acid permease 7 OS=Arabidopsis thaliana OX=3702 GN=AAP7 PE=2 SV=1
Unigene18329_All	3.836	16.783	2.15432	NA
Unigene10643_All	8.746	40.723	2.15329	Xyloglucan endotransglucosylase/hydrolase 2 OS=Glycine max OX=3847 PE=2 SV=1
CL15917.Contig5_All	3.943	18.416	2.1513	Cytochrome P450 76C1 OS=Arabidopsis thaliana OX=3702 GN=CYP76C1 PE=2 SV=1
CL2977.Contig15_All	3.53	15.703	2.15005	Protein HOTHEAD OS=Arabidopsis thaliana OX=3702 GN=HTH PE=1 SV=1
CL1592.Contig4_All	3.813	18.29	2.14861	Probable 2-oxoglutarate-dependent dioxygenase AOP1.2 OS=Arabidopsis thaliana OX=3702 GN=AOP1.2 PE=2 SV=1
Unigene61448_All	3.076	14.236	2.14858	VQ motif-containing protein 10 OS=Arabidopsis thaliana OX=3702 GN=VQ10 PE=1 SV=1
CL16168.Contig2_All	3.716	17.346	2.14784	4-coumarate--CoA ligase-like 6 OS=Arabidopsis thaliana OX=3702 GN=4CLL6 PE=2 SV=2
CL19665.Contig1_All	14.443	62.79	2.1457	2-C-methyl-D-erythritol 2,4-cyclodiphosphate synthase, chloroplastic OS=Catharanthus roseus OX=4058 GN=ISPF PE=2 SV=1
CL1442.Contig5_All	2.83	12.236	2.14504	Ras-related protein RABH1e OS=Arabidopsis thaliana OX=3702 GN=RABH1E PE=2 SV=1
CL16509.Contig1_All	27.233	119.853	2.14447	Protein DETOXIFICATION 16 OS=Arabidopsis thaliana OX=3702 GN=DTX16 PE=2 SV=1
CL845.Contig62_All	21.81	96.466	2.14393	Alcohol dehydrogenase 2 OS=Solanum tuberosum OX=4113 GN=ADH2 PE=2 SV=1
CL998.Contig9_All	15.79	70.11	2.14029	Probable anion transporter 3, chloroplastic OS=Arabidopsis thaliana OX=3702 GN=ANTR3 PE=2 SV=2
Unigene177147_All	27.603	120.47	2.13965	ATP synthase subunit epsilon, mitochondrial OS=Arabidopsis thaliana OX=3702 GN=At1g51650 PE=1 SV=3
Unigene14100_All	3.366	14.546	2.13918	Alpha-dioxygenase 1 OS=Arabidopsis thaliana OX=3702 GN=DOX1 PE=1 SV=1
CL2753.Contig1_All	1.36	6.243	2.13893	Remorin OS=Solanum tuberosum OX=4113 PE=1 SV=1
Unigene14949_All	1.766	7.606	2.13804	NA
Unigene45964_All	1.203	5.236	2.13793	NA
Unigene65973_All	5.19	23.026	2.13722	WEB family protein At5g16730, chloroplastic OS=Arabidopsis thaliana OX=3702 GN=At5g16730 PE=1 SV=1
Unigene23123_All	9.886	44.27	2.13658	UDP-glycosyltransferase 71E1 OS=Stevia rebaudiana OX=55670 GN=UGT71E1 PE=2 SV=1
Unigene18829_All	2.336	10.166	2.13614	2-alkenal reductase (NADP(+)-dependent) OS=Nicotiana tabacum OX=4097 GN=DBR PE=1 SV=1
CL2951.Contig16_All	29.486	132.28	2.13512	Phenylalanine ammonia-lyase 1 OS=Daucus carota OX=4039 GN=PAL1 PE=3 SV=1
CL15156.Contig8_All	2.853	12.506	2.13498	Disease resistance protein TAO1 OS=Arabidopsis thaliana OX=3702 GN=TAO1 PE=4 SV=1
CL19894.Contig5_All	2.233	9.833	2.13444	Dihydrolipoyllysine-residue succinyltransferase component of 2-oxoglutarate dehydrogenase complex 2, mitochondrial OS=Arabidopsis thaliana OX=3702 GN=At4g26910 PE=1 SV=2
Unigene35230_All	1.58	6.933	2.13371	G-type lectin S-receptor-like serine/threonine-protein kinase At2g19130 OS=Arabidopsis thaliana OX=3702 GN=At2g19130 PE=2 SV=1
Unigene11527_All	1.656	7.333	2.13346	Protein NIM1-INTERACTING 1 OS=Arabidopsis thaliana OX=3702 GN=NIMIN-1 PE=1 SV=1
Unigene40304_All	4.666	20.393	2.13259	ACT domain-containing protein ACR9 OS=Arabidopsis thaliana OX=3702 GN=ACR9 PE=2 SV=1
CL5063.Contig3_All	2.443	10.596	2.13252	#N/A
CL2140.Contig2_All	1.743	7.916	2.13102	Biotin carboxyl carrier protein of acetyl-CoA carboxylase, chloroplastic OS=Glycine max OX=3847 GN=ACCB-1 PE=1 SV=1
CL2951.Contig18_All	7.36	34.546	2.13077	Phenylalanine ammonia-lyase 1 OS=Petroselinum crispum OX=4043 GN=PAL1 PE=1 SV=1
CL25.Contig11_All	60.23	257.03	2.13033	Berberine bridge enzyme-like 8 OS=Arabidopsis thaliana OX=3702 GN=At1g30700 PE=2 SV=1
Unigene45119_All	1.566	7.086	2.12767	NA
CL18834.Contig5_All	1.073	4.66	2.12667	Cysteine-rich receptor-like protein kinase 10 OS=Arabidopsis thaliana OX=3702 GN=CRK10 PE=1 SV=3
Unigene19852_All	29.06	125.91	2.12587	Bifunctional aspartate aminotransferase and glutamate/aspartate-prephenate aminotransferase OS=Petunia hybrida OX=4102 PE=1 SV=1
Unigene12977_All	2.576	11.68	2.12515	UDP-glycosyltransferase 73E1 OS=Stevia rebaudiana OX=55670 GN=UGT73E1 PE=2 SV=1
Unigene22725_All	1.486	6.703	2.12468	Mannitol dehydrogenase (Fragment) OS=Petroselinum crispum OX=4043 GN=ELI3 PE=2 SV=1
Unigene161755_All	15.443	65.663	2.1243	Pyruvate decarboxylase 1 OS=Pisum sativum OX=3888 GN=PDC1 PE=2 SV=1
CL20032.Contig1_All	1.533	6.7	2.12341	12-oxophytodienoate reductase 2 OS=Arabidopsis thaliana OX=3702 GN=OPR2 PE=1 SV=2
CL13686.Contig1_All	1.426	6.14	2.12234	Uncharacterized protein At4g15545 OS=Arabidopsis thaliana OX=3702 GN=At4g15545 PE=1 SV=1
CL10709.Contig2_All	45.443	196.803	2.12225	Protein DETOXIFICATION 40 OS=Arabidopsis thaliana OX=3702 GN=DTX40 PE=1 SV=1
CL4962.Contig4_All	6.22	27.07	2.12203	Soluble inorganic pyrophosphatase PPA1 OS=Solanum tuberosum OX=4113 GN=PPA1 PE=1 SV=1
CL7643.Contig4_All	17.403	74.766	2.12178	Adenine phosphoribosyltransferase 5 OS=Arabidopsis thaliana OX=3702 GN=APT5 PE=1 SV=1
Unigene1051_All	1.31	5.833	2.11829	7-deoxyloganetic acid glucosyltransferase OS=Catharanthus roseus OX=4058 GN=UGT709C2 PE=1 SV=1
CL2951.Contig5_All	6.513	28.95	2.1179	Phenylalanine ammonia-lyase 2 OS=Petroselinum crispum OX=4043 GN=PAL2 PE=2 SV=1
Unigene110211_All	1.996	8.42	2.11604	Probable inactive poly [ADP-ribose] polymerase SRO5 OS=Arabidopsis thaliana OX=3702 GN=SRO5 PE=1 SV=1
CL7139.Contig14_All	1.023	4.33	2.11527	Probable LRR receptor-like serine/threonine-protein kinase At1g53430 OS=Arabidopsis thaliana OX=3702 GN=At1g53430 PE=1 SV=1
CL4248.Contig2_All	13.053	55.176	2.11511	Aldehyde dehydrogenase family 7 member B4 OS=Arabidopsis thaliana OX=3702 GN=ALDH7B4 PE=2 SV=3
Unigene51008_All	21.8	94.09	2.11266	NA
CL150.Contig2_All	11.87	53.086	2.11251	Cytochrome P450 81E8 OS=Medicago truncatula OX=3880 GN=CYP81E8 PE=2 SV=1
CL15351.Contig3_All	1.703	7.36	2.11225	Enoyl-[acyl-carrier-protein] reductase [NADH], chloroplastic OS=Brassica napus OX=3708 PE=1 SV=2
Unigene51027_All	35.503	149.926	2.11206	Pyruvate decarboxylase 1 OS=Pisum sativum OX=3888 GN=PDC1 PE=2 SV=1
Unigene20707_All	11.933	50.246	2.11201	UDP-glycosyltransferase 73C4 OS=Arabidopsis thaliana OX=3702 GN=UGT73C4 PE=2 SV=1
CL945.Contig2_All	2.616	11.1	2.11061	UPF0481 protein At3g47200 OS=Arabidopsis thaliana OX=3702 GN=At3g47200 PE=2 SV=1
CL15917.Contig2_All	2.616	11.67	2.11058	Cytochrome P450 76C1 OS=Arabidopsis thaliana OX=3702 GN=CYP76C1 PE=2 SV=1
CL19601.Contig16_All	18.83	78.786	2.1091	Pyrophosphate--fructose 6-phosphate 1-phosphotransferase subunit alpha OS=Solanum tuberosum OX=4113 GN=PFP-ALPHA PE=1 SV=2
Unigene35211_All	1.186	5.436	2.10863	Cellulose synthase-like protein E1 OS=Arabidopsis thaliana OX=3702 GN=CSLE1 PE=2 SV=1
Unigene18334_All	19.24	81.45	2.10806	Protein ENHANCED PSEUDOMONAS SUSCEPTIBILTY 1 OS=Arabidopsis thaliana OX=3702 GN=EPS1 PE=2 SV=1
Unigene27134_All	2.44	10.236	2.10691	LysM domain receptor-like kinase 3 OS=Medicago truncatula OX=3880 GN=LYK3 PE=1 SV=1
CL2639.Contig1_All	9.016	38.59	2.10644	ATP synthase subunit gamma, mitochondrial OS=Ipomoea batatas OX=4120 GN=ATPC PE=1 SV=2
CL1161.Contig10_All	11.043	47.173	2.10643	UDP-glycosyltransferase 76G1 OS=Stevia rebaudiana OX=55670 GN=UGT76G1 PE=1 SV=1
Unigene35283_All	2.056	8.816	2.10565	NA
CL998.Contig16_All	16.563	72.13	2.10558	Probable anion transporter 3, chloroplastic OS=Arabidopsis thaliana OX=3702 GN=ANTR3 PE=2 SV=2
CL9050.Contig8_All	3.24	14.46	2.10515	Proline-rich receptor-like protein kinase PERK8 OS=Arabidopsis thaliana OX=3702 GN=PERK8 PE=1 SV=1
CL3963.Contig4_All	35.663	154.946	2.10441	Glutathione S-transferase L3 OS=Arabidopsis thaliana OX=3702 GN=GSTL3 PE=2 SV=1
Unigene6382_All	26.35	113.906	2.10427	Cysteine proteinase inhibitor A OS=Helianthus annuus OX=4232 PE=1 SV=1
CL15113.Contig1_All	1.253	5.273	2.10105	LysM domain receptor-like kinase 3 OS=Medicago truncatula OX=3880 GN=LYK3 PE=1 SV=1
CL17593.Contig10_All	4.453	18.873	2.10014	Dihydrolipoyllysine-residue succinyltransferase component of 2-oxoglutarate dehydrogenase complex 1, mitochondrial OS=Arabidopsis thaliana OX=3702 GN=At5g55070 PE=1 SV=1
CL5201.Contig2_All	11.88	50.39	2.10006	Sulfite exporter TauE/SafE family protein 4 OS=Arabidopsis thaliana OX=3702 GN=At2g36630 PE=2 SV=1
CL13867.Contig1_All	1.083	4.82	2.09893	Uncharacterized protein At4g19900 OS=Arabidopsis thaliana OX=3702 GN=At4g19900 PE=2 SV=1
CL10606.Contig4_All	8.93	38.43	2.09777	Tryptophan aminotransferase-related protein 4 OS=Arabidopsis thaliana OX=3702 GN=TAR4 PE=2 SV=2
Unigene23316_All	1.436	6.163	2.09738	G-type lectin S-receptor-like serine/threonine-protein kinase At4g27290 OS=Arabidopsis thaliana OX=3702 GN=At4g27290 PE=3 SV=4
CL14512.Contig2_All	1.96	8.14	2.09636	Probable protein phosphatase 2C 40 OS=Arabidopsis thaliana OX=3702 GN=At3g16560 PE=2 SV=1
CL17176.Contig18_All	5.59	23.193	2.0945	3-isopropylmalate dehydrogenase, chloroplastic OS=Solanum tuberosum OX=4113 PE=2 SV=1
Unigene139570_All	1.38	5.98	2.09438	Dihydrolipoyllysine-residue succinyltransferase component of 2-oxoglutarate dehydrogenase complex 2, mitochondrial OS=Arabidopsis thaliana OX=3702 GN=At4g26910 PE=1 SV=2
Unigene19073_All	3.95	16.64	2.09436	NA
CL2959.Contig4_All	1.273	5.276	2.09392	NA
CL3292.Contig7_All	25.533	106.413	2.09391	Peroxisomal fatty acid beta-oxidation multifunctional protein AIM1 OS=Arabidopsis thaliana OX=3702 GN=AIM1 PE=1 SV=1
CL10278.Contig1_All	17.326	72.926	2.09329	NA
Unigene30143_All	47.436	198.353	2.09322	NADH--cytochrome b5 reductase 1 OS=Arabidopsis thaliana OX=3702 GN=CBR1 PE=1 SV=1
CL3855.Contig11_All	5.636	23.566	2.09205	NADH--cytochrome b5 reductase 1 OS=Arabidopsis thaliana OX=3702 GN=CBR1 PE=1 SV=1
CL18900.Contig3_All	4.98	20.963	2.09057	Secoisolariciresinol dehydrogenase (Fragment) OS=Forsythia intermedia OX=55183 PE=1 SV=1
CL8167.Contig1_All	13.953	58.2	2.08832	Sugar transport protein 14 OS=Arabidopsis thaliana OX=3702 GN=STP14 PE=2 SV=2
CL11345.Contig10_All	49.453	213.44	2.08759	Trans-cinnamate 4-monooxygenase OS=Zinnia violacea OX=34245 GN=CYP73A12 PE=2 SV=1
Unigene34813_All	23.18	96.36	2.08709	Glyceraldehyde-3-phosphate dehydrogenase, cytosolic OS=Sinapis alba OX=3728 GN=GAPC PE=2 SV=2
CL19855.Contig16_All	4.38	19.173	2.08415	#N/A
CL4308.Contig1_All	2.976	12.65	2.08414	AP-2 complex subunit sigma OS=Arabidopsis thaliana OX=3702 GN=AP17 PE=2 SV=1
Unigene40570_All	1.086	4.693	2.08377	Eukaryotic translation initiation factor 5A OS=Manihot esculenta OX=3983 PE=2 SV=2
CL13878.Contig2_All	1.45	6.606	2.08164	Phosphomethylethanolamine N-methyltransferase OS=Arabidopsis thaliana OX=3702 GN=NMT2 PE=1 SV=2
CL2076.Contig3_All	1.473	6.31	2.08063	Myb family transcription factor PHL5 OS=Arabidopsis thaliana OX=3702 GN=PHL5 PE=2 SV=1
CL9073.Contig1_All	3.6	14.8	2.08017	Ras-related protein RABA1f OS=Arabidopsis thaliana OX=3702 GN=RABA1F PE=2 SV=1
CL252.Contig6_All	7.666	31.99	2.08003	Glutamate dehydrogenase A OS=Nicotiana plumbaginifolia OX=4092 GN=GDHA PE=2 SV=1
CL20062.Contig33_All	1.443	6.086	2.07957	Cystathionine gamma-synthase 1, chloroplastic OS=Arabidopsis thaliana OX=3702 GN=CGS1 PE=1 SV=3
CL4762.Contig3_All	2.36	9.896	2.07887	O-fucosyltransferase 20 OS=Arabidopsis thaliana OX=3702 GN=OFUT20 PE=1 SV=1
Unigene35467_All	6.796	29.54	2.07677	Desiccation-related protein PCC13-62 OS=Craterostigma plantagineum OX=4153 PE=2 SV=1
Unigene9731_All	12.893	53.62	2.0761	Aconitate hydratase, cytoplasmic OS=Cucurbita maxima OX=3661 PE=2 SV=1
CL19813.Contig13_All	3.306	14.143	2.07206	Ankyrin repeat-containing protein NPR4 OS=Oryza sativa subsp. japonica OX=39947 GN=NPR4 PE=2 SV=1
Unigene51064_All	39.81	163.653	2.07179	Glutamine synthetase OS=Lactuca sativa OX=4236 PE=2 SV=2
Unigene80093_All	22.143	93.73	2.07034	Delta(12) fatty acid desaturase FAD2 OS=Calendula officinalis OX=41496 GN=FAD2 PE=2 SV=1
CL651.Contig9_All	16.23	67.32	2.06959	6-phosphogluconate dehydrogenase, decarboxylating 3, chloroplastic OS=Arabidopsis thaliana OX=3702 GN=PGD3 PE=1 SV=1
Unigene40913_All	1.803	7.44	2.06918	#N/A
Unigene24854_All	5.956	25.133	2.06912	UDP-glycosyltransferase 73E1 OS=Stevia rebaudiana OX=55670 GN=UGT73E1 PE=2 SV=1
CL1186.Contig4_All	1.456	6.313	2.06843	Cell division cycle protein 48 homolog OS=Glycine max OX=3847 GN=CDC48 PE=2 SV=1
Unigene14529_All	1.053	4.326	2.06714	GLABRA2 expression modulator OS=Arabidopsis thaliana OX=3702 GN=GEM PE=1 SV=1
Unigene9745_All	1.056	4.53	2.06679	Xyloglucan endotransglucosylase/hydrolase 2 OS=Glycine max OX=3847 PE=2 SV=1
Unigene56064_All	3.133	12.89	2.06608	Peptide methionine sulfoxide reductase A5 OS=Arabidopsis thaliana OX=3702 GN=MSRA5 PE=2 SV=1
CL18364.Contig2_All	1.103	4.48	2.06413	Isoflavone 2'-hydroxylase OS=Glycyrrhiza echinata OX=46348 GN=CYP81E1 PE=1 SV=2
CL19205.Contig1_All	2.903	12.783	2.06371	NA
Unigene50906_All	29.816	123.173	2.0636	Triosephosphate isomerase, chloroplastic OS=Arabidopsis thaliana OX=3702 GN=TIM PE=1 SV=1
Unigene28299_All	1.913	8.3	2.06329	Uncharacterized mitochondrial protein AtMg00820 OS=Arabidopsis thaliana OX=3702 GN=AtMg00820 PE=4 SV=1
CL12501.Contig2_All	8.45	34.633	2.06238	Peroxisomal membrane protein PMP22 OS=Arabidopsis thaliana OX=3702 GN=PMP22 PE=1 SV=1
CL9809.Contig3_All	4.046	16.98	2.06234	Phytoene synthase 1, chloroplastic OS=Solanum lycopersicum OX=4081 GN=PSY1 PE=1 SV=2
CL2445.Contig11_All	6.063	24.71	2.06159	Uricase-2 isozyme 1 OS=Canavalia lineata OX=28957 PE=2 SV=1
CL19669.Contig2_All	7.733	34.576	2.0611	Probable disease resistance protein At4g27220 OS=Arabidopsis thaliana OX=3702 GN=At4g27220 PE=2 SV=1
CL3275.Contig1_All	1.26	5.31	2.06084	NA
Unigene17313_All	4.693	19.54	2.06008	Nuclear poly(A) polymerase 2 OS=Arabidopsis thaliana OX=3702 GN=PAPS2 PE=1 SV=2
Unigene20126_All	43.623	177.353	2.05881	Berberine bridge enzyme-like 13 OS=Arabidopsis thaliana OX=3702 GN=At1g30760 PE=1 SV=1
CL13180.Contig2_All	3.906	16.2	2.05852	Beta-hexosaminidase 3 OS=Arabidopsis thaliana OX=3702 GN=HEXO3 PE=1 SV=1
CL15351.Contig6_All	1.756	7.176	2.05805	Enoyl-[acyl-carrier-protein] reductase [NADH], chloroplastic OS=Brassica napus OX=3708 PE=1 SV=2
CL15917.Contig1_All	5.456	23.423	2.05802	7-ethoxycoumarin O-deethylase OS=Helianthus tuberosus OX=4233 GN=CYP76B1 PE=1 SV=1
CL19489.Contig8_All	9.323	38.576	2.05751	Protein DETOXIFICATION 30 OS=Arabidopsis thaliana OX=3702 GN=DTX30 PE=2 SV=1
CL15026.Contig2_All	18.196	75.03	2.0554	Protein SENESCENCE-ASSOCIATED GENE 21, mitochondrial OS=Arabidopsis thaliana OX=3702 GN=SAG21 PE=2 SV=1
CL9296.Contig2_All	6.243	26.426	2.0547	Transcription elongation factor TFIIS OS=Arabidopsis thaliana OX=3702 GN=TFIIS PE=1 SV=1
CL19300.Contig7_All	1.033	4.233	2.05453	Mechanosensitive ion channel protein 10 OS=Arabidopsis thaliana OX=3702 GN=MSL10 PE=1 SV=1
CL13697.Contig5_All	1.163	5.143	2.05378	ATP synthase subunit beta, mitochondrial OS=Nicotiana plumbaginifolia OX=4092 GN=ATPB PE=1 SV=1
CL18927.Contig4_All	4.913	20.17	2.05343	7-deoxyloganetic acid glucosyltransferase OS=Catharanthus roseus OX=4058 GN=UGT709C2 PE=1 SV=1
Unigene51060_All	9.376	38.423	2.05262	Protein DETOXIFICATION 40 OS=Arabidopsis thaliana OX=3702 GN=DTX40 PE=1 SV=1
CL15167.Contig3_All	8.323	35.35	2.05238	NA
CL16216.Contig2_All	6.186	25.346	2.05236	3'-N-debenzoyl-2'-deoxytaxol N-benzoyltransferase OS=Taxus canadensis OX=88032 GN=TAX10 PE=1 SV=1
Unigene2587_All	34.72	141.283	2.05199	Peroxisomal fatty acid beta-oxidation multifunctional protein AIM1 OS=Arabidopsis thaliana OX=3702 GN=AIM1 PE=1 SV=1
Unigene9657_All	3.223	13.476	2.05162	NA
CL13102.Contig7_All	1.286	5.743	2.05108	Cationic peroxidase 1 OS=Arachis hypogaea OX=3818 GN=PNC1 PE=1 SV=2
CL7251.Contig2_All	4.92	19.96	2.05035	sn-2 acyl-lipid omega-3 desaturase (ferredoxin), chloroplastic OS=Helianthus annuus OX=4232 GN=FAD7 PE=1 SV=1
CL20032.Contig2_All	1.47	5.99	2.0501	12-oxophytodienoate reductase 2 OS=Arabidopsis thaliana OX=3702 GN=OPR2 PE=1 SV=2
CL16692.Contig3_All	1.38	5.806	2.04827	NA
Unigene35650_All	18.313	74.356	2.04791	NA
CL3522.Contig10_All	6.926	28.37	2.04784	Probable acyl-activating enzyme 18, peroxisomal OS=Arabidopsis thaliana OX=3702 GN=AAE18 PE=2 SV=1
CL7187.Contig4_All	10.19	41.9	2.0475	Fructose-bisphosphate aldolase 3, chloroplastic OS=Arabidopsis thaliana OX=3702 GN=FBA3 PE=1 SV=1
CL4484.Contig2_All	1.816	7.45	2.04682	4-diphosphocytidyl-2-C-methyl-D-erythritol kinase, chloroplastic/chromoplastic (Fragment) OS=Solanum lycopersicum OX=4081 GN=ISPE PE=1 SV=1
CL622.Contig8_All	17.433	71.803	2.04663	Cytochrome P450 71B35 OS=Arabidopsis thaliana OX=3702 GN=CYP71B35 PE=2 SV=1
CL12501.Contig1_All	27.89	114.62	2.04642	Peroxisomal membrane protein PMP22 OS=Arabidopsis thaliana OX=3702 GN=PMP22 PE=1 SV=1
CL4087.Contig2_All	1.226	4.946	2.044	G-type lectin S-receptor-like serine/threonine-protein kinase At4g03230 OS=Arabidopsis thaliana OX=3702 GN=At4g03230 PE=3 SV=3
Unigene547_All	4.123	17.146	2.04341	NA
Unigene51017_All	19.263	80.346	2.04324	Metallothionein-like protein type 3 OS=Carica papaya OX=3649 PE=3 SV=1
CL16168.Contig12_All	1.206	5.236	2.04318	4-coumarate--CoA ligase-like 6 OS=Arabidopsis thaliana OX=3702 GN=4CLL6 PE=2 SV=2
CL19505.Contig25_All	1.953	7.93	2.04144	B3 domain-containing protein Os03g0184500 OS=Oryza sativa subsp. japonica OX=39947 GN=Os03g0184500 PE=2 SV=1
CL11329.Contig1_All	14.46	58.18	2.04112	Probable acylpyruvase FAHD1, mitochondrial OS=Arabidopsis thaliana OX=3702 GN=FAHD1 PE=1 SV=1
Unigene30073_All	2.463	9.966	2.04042	Salutaridinol 7-O-acetyltransferase OS=Papaver somniferum OX=3469 GN=SALAT PE=1 SV=1
CL3634.Contig3_All	15.363	62.386	2.03964	ABC transporter C family member 10 OS=Arabidopsis thaliana OX=3702 GN=ABCC10 PE=2 SV=2
Unigene6335_All	3.44	14.023	2.03915	2-alkenal reductase (NADP(+)-dependent) OS=Nicotiana tabacum OX=4097 GN=DBR PE=1 SV=1
Unigene17580_All	1.006	4.283	2.03877	ABC transporter C family member 8 OS=Arabidopsis thaliana OX=3702 GN=ABCC8 PE=2 SV=3
CL18658.Contig1_All	4.903	19.51	2.03855	Fumarylacetoacetase OS=Arabidopsis thaliana OX=3702 GN=FAH PE=1 SV=1
CL19010.Contig7_All	11.07	45	2.03801	Protein DOWNY MILDEW RESISTANCE 6 OS=Arabidopsis thaliana OX=3702 GN=DMR6 PE=1 SV=1
CL2802.Contig7_All	3.41	13.943	2.03716	Trans-resveratrol di-O-methyltransferase OS=Vitis vinifera OX=29760 GN=ROMT PE=1 SV=2
Unigene45801_All	39.646	158	2.03558	Dihydrolipoyl dehydrogenase, mitochondrial OS=Pisum sativum OX=3888 GN=LPD PE=1 SV=2
CL3119.Contig3_All	3.686	14.876	2.03548	Organic cation/carnitine transporter 7 OS=Arabidopsis thaliana OX=3702 GN=OCT7 PE=2 SV=1
CL10398.Contig2_All	4.57	18.453	2.03393	Phosphoenolpyruvate/phosphate translocator 1, chloroplastic OS=Oryza sativa subsp. japonica OX=39947 GN=PPT1 PE=2 SV=1
CL3241.Contig6_All	3.113	12.383	2.03326	Probable histone H2A variant 2 OS=Oryza sativa subsp. japonica OX=39947 GN=Os10g0418000 PE=2 SV=1
CL2929.Contig2_All	2.33	9.783	2.03306	Heavy metal-associated isoprenylated plant protein 39 OS=Arabidopsis thaliana OX=3702 GN=HIPP39 PE=2 SV=1
Unigene154537_All	1.793	7.73	2.03305	NA
CL8181.Contig9_All	20.326	82.336	2.03298	Bifunctional aspartate aminotransferase and glutamate/aspartate-prephenate aminotransferase OS=Petunia hybrida OX=4102 PE=1 SV=1
CL13137.Contig4_All	7.913	34.536	2.02984	Geraniol 8-hydroxylase OS=Swertia mussotii OX=137888 GN=CYP76B10 PE=1 SV=1
CL14196.Contig3_All	5.606	23.426	2.02738	#N/A
Unigene9265_All	1.256	5.18	2.02671	Probable alpha,alpha-trehalose-phosphate synthase [UDP-forming] 10 OS=Arabidopsis thaliana OX=3702 GN=TPS10 PE=2 SV=1
CL19898.Contig1_All	1.51	6.196	2.02638	NADH dehydrogenase [ubiquinone] iron-sulfur protein 8, mitochondrial OS=Solanum tuberosum OX=4113 PE=1 SV=2
CL3332.Contig1_All	3.406	13.616	2.02609	NA
Unigene44505_All	1.73	6.893	2.02482	Cytochrome b5 OS=Brassica oleracea var. botrytis OX=3715 GN=CYB5 PE=1 SV=1
CL14574.Contig2_All	1.073	4.34	2.02386	#N/A
Unigene4576_All	5.49	21.766	2.02361	1-aminocyclopropane-1-carboxylate oxidase homolog OS=Solanum lycopersicum OX=4081 GN=ACO3 PE=2 SV=1
CL2951.Contig20_All	24.306	99.94	2.02284	Phenylalanine ammonia-lyase OS=Nicotiana tabacum OX=4097 GN=PALA PE=2 SV=2
CL1565.Contig1_All	1.15	4.54	2.02262	VQ motif-containing protein 9 OS=Arabidopsis thaliana OX=3702 GN=VQ9 PE=1 SV=1
Unigene7474_All	1.903	7.606	2.02195	NA
Unigene56059_All	13.533	53.963	2.02162	3-isopropylmalate dehydratase small subunit 3 OS=Arabidopsis thaliana OX=3702 GN=At2g43090 PE=1 SV=1
Unigene15856_All	1.743	6.993	2.02107	Receptor-like protein kinase FERONIA OS=Arabidopsis thaliana OX=3702 GN=FER PE=1 SV=1
CL19489.Contig6_All	14.363	57.676	2.02002	Protein DETOXIFICATION 29 OS=Arabidopsis thaliana OX=3702 GN=DTX29 PE=1 SV=1
Unigene61056_All	3.413	13.946	2.01979	Probable aldo-keto reductase 4 OS=Arabidopsis thaliana OX=3702 GN=At1g60710 PE=2 SV=1
CL11187.Contig2_All	3.55	14.476	2.01772	Methylcrotonoyl-CoA carboxylase beta chain, mitochondrial OS=Arabidopsis thaliana OX=3702 GN=MCCB PE=2 SV=1
CL11345.Contig1_All	40.79	160.42	2.01723	Trans-cinnamate 4-monooxygenase OS=Zinnia violacea OX=34245 GN=CYP73A12 PE=2 SV=1
Unigene35680_All	2.456	9.886	2.01721	NA
Unigene131722_All	2.5	9.943	2.01683	NA
CL7025.Contig1_All	3.863	15.37	2.01624	RNA demethylase ALKBH10B OS=Arabidopsis thaliana OX=3702 GN=ALKBH10B PE=1 SV=1
CL10021.Contig2_All	1.88	7.476	2.01593	Pantoate--beta-alanine ligase OS=Lotus japonicus OX=34305 GN=PANC PE=1 SV=3
CL19502.Contig11_All	13.843	57.696	2.01575	Methionine gamma-lyase OS=Arabidopsis thaliana OX=3702 GN=MGL PE=1 SV=1
Unigene66194_All	3.32	13.44	2.01418	NA
Unigene30650_All	1.283	5.146	2.01211	E3 ubiquitin-protein ligase EL5 OS=Oryza sativa subsp. japonica OX=39947 GN=EL5.1 PE=1 SV=1
CL15292.Contig1_All	4.07	16.02	2.01124	NA
CL13543.Contig7_All	2.026	8.326	2.01098	NA
Unigene35603_All	61.526	242.433	2.00885	Isocitrate dehydrogenase [NADP] OS=Glycine max OX=3847 GN=IDH1 PE=1 SV=2
Unigene21174_All	1.06	4.283	2.00884	#N/A
CL1629.Contig5_All	7.056	28.093	2.00859	Phosphoenolpyruvate carboxylase OS=Flaveria pringlei OX=4226 GN=PPCA1 PE=1 SV=1
Unigene61128_All	5.123	20.266	2.00849	Uncharacterized protein At3g28850 OS=Arabidopsis thaliana OX=3702 GN=At3g28850 PE=4 SV=1
CL5075.Contig2_All	1.933	7.546	2.00442	Transcription factor BIM2 OS=Arabidopsis thaliana OX=3702 GN=BIM2 PE=1 SV=1
Unigene65943_All	3.256	12.69	2.00202	E3 ubiquitin-protein ligase RING1 OS=Arabidopsis thaliana OX=3702 GN=ATL55 PE=1 SV=1
Unigene21696_All	6.416	25.87	2.00133	NA
CL11336.Contig3_All	3.14	12.576	2.00096	Geraniol 8-hydroxylase OS=Catharanthus roseus OX=4058 GN=CYP76B6 PE=1 SV=1
CL15351.Contig1_All	1.86	7.3	2.00087	Enoyl-[acyl-carrier-protein] reductase [NADH], chloroplastic OS=Brassica napus OX=3708 PE=1 SV=2
CL1372.Contig7_All	6.393	25.256	2.00008	NA
Unigene39958_All	3.37	13.676	1.99968	Cytochrome P450 81F3 OS=Arabidopsis thaliana OX=3702 GN=CYP81F3 PE=2 SV=1
Unigene12786_All	3.33	12.956	1.99953	Probable beta-D-xylosidase 5 OS=Arabidopsis thaliana OX=3702 GN=BXL5 PE=2 SV=2
CL2639.Contig5_All	12.846	51.436	1.99828	ATP synthase subunit gamma, mitochondrial OS=Ipomoea batatas OX=4120 GN=ATPC PE=1 SV=2
CL15718.Contig6_All	28	109.473	1.99823	ATP-dependent 6-phosphofructokinase 3 OS=Arabidopsis thaliana OX=3702 GN=PFK3 PE=1 SV=1
Unigene35561_All	3.363	13.17	1.99601	E3 ubiquitin-protein ligase RING1 OS=Arabidopsis thaliana OX=3702 GN=ATL55 PE=1 SV=1
Unigene118068_All	1.396	5.503	1.99538	Trans-cinnamate 4-monooxygenase OS=Helianthus tuberosus OX=4233 GN=CYP73A1 PE=1 SV=1
CL3758.Contig1_All	9.033	35.033	1.99515	2-C-methyl-D-erythritol 4-phosphate cytidylyltransferase, chloroplastic OS=Arabidopsis thaliana OX=3702 GN=ISPD PE=1 SV=1
CL2210.Contig1_All	14.073	58.296	1.99418	S-norcoclaurine synthase 2 OS=Papaver somniferum OX=3469 GN=NCS2 PE=1 SV=1
CL18598.Contig6_All	210.97	816.466	1.9878	Trans-cinnamate 4-monooxygenase OS=Helianthus tuberosus OX=4233 GN=CYP73A1 PE=1 SV=1
CL9179.Contig2_All	2.413	9.596	1.98736	Basic blue protein OS=Cucumis sativus OX=3659 PE=1 SV=1
CL15295.Contig3_All	1.866	7.636	1.98657	Probable aldehyde dehydrogenase OS=Linum usitatissimum OX=4006 GN=FIS1 PE=2 SV=1
Unigene60965_All	3.763	14.586	1.98617	Lipoamide acyltransferase component of branched-chain alpha-keto acid dehydrogenase complex, mitochondrial OS=Arabidopsis thaliana OX=3702 GN=BCE2 PE=1 SV=1
Unigene46120_All	2.463	9.74	1.98602	Polyadenylate-binding protein-interacting protein 11 OS=Arabidopsis thaliana OX=3702 GN=CID11 PE=2 SV=1
Unigene50453_All	1.896	7.786	1.98441	Probable WRKY transcription factor 72 OS=Arabidopsis thaliana OX=3702 GN=WRKY72 PE=2 SV=1
CL7085.Contig2_All	4.6	17.796	1.98285	SNARE-interacting protein KEULE OS=Arabidopsis thaliana OX=3702 GN=KEU PE=1 SV=2
CL1643.Contig16_All	4.243	16.946	1.98274	Receptor-like protein kinase ANXUR2 OS=Arabidopsis thaliana OX=3702 GN=ANX2 PE=1 SV=1
CL17568.Contig2_All	1.156	4.576	1.98238	Zinc transporter 2 OS=Arabidopsis thaliana OX=3702 GN=ZIP2 PE=2 SV=1
CL8358.Contig2_All	8.873	34.72	1.97922	Probable carotenoid cleavage dioxygenase 4, chloroplastic OS=Arabidopsis thaliana OX=3702 GN=CCD4 PE=1 SV=1
CL7187.Contig3_All	35.346	137.156	1.97895	Fructose-bisphosphate aldolase 3, chloroplastic OS=Arabidopsis thaliana OX=3702 GN=FBA3 PE=1 SV=1
Unigene40193_All	1.56	6.006	1.9782	Metal tolerance protein 4 OS=Oryza sativa subsp. japonica OX=39947 GN=MTP4 PE=2 SV=1
Unigene65904_All	13.763	53.113	1.9768	Peroxisomal fatty acid beta-oxidation multifunctional protein AIM1 OS=Arabidopsis thaliana OX=3702 GN=AIM1 PE=1 SV=1
CL16168.Contig8_All	8.306	34.1	1.97524	4-coumarate--CoA ligase-like 6 OS=Arabidopsis thaliana OX=3702 GN=4CLL6 PE=2 SV=2
CL17247.Contig11_All	1.056	4.106	1.97343	Probable LRR receptor-like serine/threonine-protein kinase At1g56130 OS=Arabidopsis thaliana OX=3702 GN=At1g56130 PE=2 SV=2
Unigene22417_All	2.316	9.106	1.97029	Receptor-like protein kinase FERONIA OS=Arabidopsis thaliana OX=3702 GN=FER PE=1 SV=1
CL17323.Contig9_All	96.906	372.756	1.96966	Mannitol dehydrogenase (Fragment) OS=Petroselinum crispum OX=4043 GN=ELI3 PE=2 SV=1
Unigene51042_All	20.73	79.923	1.9675	Glutaredoxin-C4 OS=Arabidopsis thaliana OX=3702 GN=GRXC4 PE=2 SV=2
Unigene5289_All	4.24	16.583	1.96661	Probable beta-D-xylosidase 6 OS=Arabidopsis thaliana OX=3702 GN=BXL6 PE=2 SV=1
Unigene169781_All	5.503	21.51	1.96622	NA
CL745.Contig3_All	3.21	12.186	1.96527	3-dehydroquinate synthase, chloroplastic OS=Actinidia chinensis OX=3625 GN=DHQS PE=1 SV=2
CL9779.Contig5_All	2.783	10.686	1.96342	Plastidic ATP/ADP-transporter OS=Solanum tuberosum OX=4113 PE=2 SV=2
CL11276.Contig3_All	10.3	39.466	1.96235	NA
CL78.Contig6_All	1.583	5.996	1.96205	Glutamate receptor 1.3 OS=Arabidopsis thaliana OX=3702 GN=GLR1.3 PE=2 SV=1
CL6369.Contig9_All	1.66	6.46	1.96205	Sphingoid long-chain bases kinase 1 OS=Arabidopsis thaliana OX=3702 GN=LCBK1 PE=1 SV=1
CL12017.Contig1_All	1.26	5.033	1.96105	#N/A
Unigene66193_All	16.726	63.963	1.96105	Agmatine deiminase OS=Arabidopsis thaliana OX=3702 GN=AIH PE=1 SV=2
CL10090.Contig1_All	5.333	20.423	1.9589	NA
Unigene30463_All	4.266	16.263	1.95656	Ubiquitin-conjugating enzyme E2 5 OS=Arabidopsis thaliana OX=3702 GN=UBC5 PE=2 SV=2
CL453.Contig1_All	3.416	12.846	1.95646	Chalcone--flavonone isomerase (Fragment) OS=Callistephus chinensis OX=13379 GN=CHI PE=2 SV=1
Unigene16815_All	7.876	30.146	1.95576	Protein TIFY 11b OS=Oryza sativa subsp. japonica OX=39947 GN=TIFY11B PE=1 SV=1
CL4294.Contig6_All	1.793	6.766	1.95538	Putative clathrin assembly protein At5g35200 OS=Arabidopsis thaliana OX=3702 GN=At5g35200 PE=1 SV=1
CL17539.Contig3_All	8.366	31.673	1.95466	UDP-glucuronic acid decarboxylase 6 OS=Arabidopsis thaliana OX=3702 GN=UXS6 PE=2 SV=1
CL4366.Contig6_All	1.41	5.333	1.95461	ACT domain-containing protein ACR11 OS=Arabidopsis thaliana OX=3702 GN=ACR11 PE=1 SV=1
Unigene6_All	7.946	30.76	1.95407	ABC transporter C family member 4 OS=Arabidopsis thaliana OX=3702 GN=ABCC4 PE=1 SV=2
Unigene14001_All	1.063	4.11	1.9522	Ankyrin repeat-containing protein ITN1 OS=Arabidopsis thaliana OX=3702 GN=ITN1 PE=1 SV=1
Unigene30625_All	4.546	18.123	1.9507	Probable phospholipid hydroperoxide glutathione peroxidase OS=Helianthus annuus OX=4232 GN=GPXHA-2 PE=2 SV=1
CL13360.Contig3_All	6.223	23.983	1.95021	Patatin-like protein 2 OS=Arabidopsis thaliana OX=3702 GN=PLP2 PE=1 SV=1
Unigene50942_All	6.376	24.513	1.94969	Uncharacterized protein At1g15400 OS=Arabidopsis thaliana OX=3702 GN=At1g15400 PE=1 SV=2
CL6854.Contig2_All	6.77	25.72	1.94905	Serine carboxypeptidase-like 2 OS=Arabidopsis thaliana OX=3702 GN=SCPL2 PE=2 SV=1
CL12014.Contig1_All	12.506	48.626	1.94878	Protein HYPER-SENSITIVITY-RELATED 4 OS=Arabidopsis thaliana OX=3702 GN=HSR4 PE=2 SV=1
Unigene45661_All	7.84	31.02	1.94867	Ethylene-responsive transcription factor 1A OS=Arabidopsis thaliana OX=3702 GN=ERF1A PE=1 SV=2
CL18798.Contig3_All	1.006	3.763	1.94854	Nicotinamide adenine dinucleotide transporter 1, chloroplastic OS=Arabidopsis thaliana OX=3702 GN=NDT1 PE=1 SV=2
CL17593.Contig2_All	3.64	13.85	1.94797	Dihydrolipoyllysine-residue succinyltransferase component of 2-oxoglutarate dehydrogenase complex 1, mitochondrial OS=Arabidopsis thaliana OX=3702 GN=At5g55070 PE=1 SV=1
Unigene29348_All	3.143	12.16	1.94772	Rhodanese-like domain-containing protein 17 OS=Arabidopsis thaliana OX=3702 GN=STR17 PE=2 SV=1
Unigene61022_All	7.446	30.253	1.94689	Ethylene-responsive transcription factor ERF105 OS=Arabidopsis thaliana OX=3702 GN=ERF105 PE=2 SV=1
Unigene117912_All	3.556	13.51	1.94669	Glutamate synthase 1 [NADH], chloroplastic OS=Arabidopsis thaliana OX=3702 GN=GLT1 PE=1 SV=2
CL19731.Contig3_All	1.63	6.143	1.94505	Cytochrome c1-1, heme protein, mitochondrial OS=Solanum tuberosum OX=4113 GN=CYCL PE=2 SV=1
Unigene45342_All	13.996	52.716	1.94479	Receptor-like protein EIX1 OS=Solanum lycopersicum OX=4081 GN=EIX1 PE=2 SV=2
Unigene21645_All	27.77	105.513	1.94412	NA
CL18896.Contig1_All	1.75	6.77	1.94192	Shikimate O-hydroxycinnamoyltransferase OS=Nicotiana tabacum OX=4097 GN=HST PE=1 SV=1
CL8094.Contig5_All	2.106	8.17	1.9418	Protein PHOSPHATE STARVATION RESPONSE 1 OS=Oryza sativa subsp. japonica OX=39947 GN=PHR1 PE=2 SV=1
Unigene25139_All	1.943	7.29	1.94036	Leucine-rich repeat protein 1 OS=Arabidopsis thaliana OX=3702 GN=LRR1 PE=1 SV=1
Unigene60698_All	1.336	5.393	1.94024	UV-B-induced protein At3g17800, chloroplastic OS=Arabidopsis thaliana OX=3702 GN=At3g17800 PE=2 SV=1
CL7557.Contig6_All	1.936	7.326	1.94001	NA
CL40.Contig1_All	1.123	4.27	1.93942	Isocitrate dehydrogenase [NADP], chloroplastic (Fragment) OS=Medicago sativa OX=3879 PE=2 SV=1
CL15432.Contig3_All	152.17	571.933	1.93715	36.4 kDa proline-rich protein OS=Solanum lycopersicum OX=4081 GN=TPRP-F1 PE=2 SV=1
CL4944.Contig3_All	11.923	44.493	1.93557	Probable carboxylesterase 12 OS=Arabidopsis thaliana OX=3702 GN=CXE12 PE=1 SV=1
CL13716.Contig1_All	7.28	27.166	1.93524	Lysine histidine transporter-like 8 OS=Arabidopsis thaliana OX=3702 GN=AATL1 PE=1 SV=1
CL7244.Contig4_All	1.723	6.613	1.93498	Phosphoenolpyruvate carboxykinase (ATP) OS=Arabidopsis thaliana OX=3702 GN=PCKA PE=1 SV=1
CL252.Contig5_All	7.063	26.713	1.93416	Glutamate dehydrogenase A OS=Nicotiana plumbaginifolia OX=4092 GN=GDHA PE=2 SV=1
CL1629.Contig3_All	3.166	12.09	1.9337	Phosphoenolpyruvate carboxylase OS=Nicotiana tabacum OX=4097 GN=PPC PE=2 SV=1
Unigene50340_All	1.016	3.8	1.9333	NA
CL18211.Contig5_All	20.233	77.646	1.93321	ADP,ATP carrier protein, mitochondrial (Fragment) OS=Solanum tuberosum OX=4113 GN=ANT1 PE=2 SV=1
CL1651.Contig4_All	2.443	9.076	1.93166	Probable purine permease 11 OS=Arabidopsis thaliana OX=3702 GN=PUP11 PE=1 SV=1
CL17561.Contig5_All	8.09	30.343	1.93077	(-)-isopiperitenone reductase OS=Mentha piperita OX=34256 PE=1 SV=1
CL2951.Contig3_All	11.066	42.856	1.93059	Phenylalanine ammonia-lyase OS=Helianthus annuus OX=4232 GN=PAL PE=2 SV=2
Unigene13814_All	2.186	8.476	1.93024	Protein NRT1/ PTR FAMILY 2.11 OS=Arabidopsis thaliana OX=3702 GN=NPF2.11 PE=1 SV=1
Unigene23392_All	4.68	17.6	1.92938	Glutaminyl-peptide cyclotransferase OS=Arabidopsis thaliana OX=3702 GN=QCT PE=1 SV=1
Unigene40443_All	2.636	9.98	1.92908	NA
Unigene6848_All	1.426	5.383	1.92825	CBS domain-containing protein CBSX6 OS=Arabidopsis thaliana OX=3702 GN=CBSX6 PE=1 SV=1
CL17176.Contig4_All	2.223	8.203	1.9265	3-isopropylmalate dehydrogenase, chloroplastic OS=Solanum tuberosum OX=4113 PE=2 SV=1
CL4535.Contig3_All	1.61	6.093	1.92455	Probable chlorophyll(ide) b reductase NYC1, chloroplastic OS=Oryza sativa subsp. japonica OX=39947 GN=NYC1 PE=1 SV=1
CL2764.Contig8_All	2.87	10.843	1.92338	ABC transporter F family member 1 OS=Arabidopsis thaliana OX=3702 GN=ABCF1 PE=2 SV=1
CL7253.Contig5_All	9.586	36.97	1.92198	Protein DETOXIFICATION 14 OS=Arabidopsis thaliana OX=3702 GN=DTX14 PE=1 SV=1
CL13764.Contig2_All	4.69	17.963	1.91985	Glycerol kinase OS=Arabidopsis thaliana OX=3702 GN=GLPK PE=1 SV=1
CL5976.Contig3_All	18.19	68.026	1.91809	NA
CL1161.Contig9_All	2.27	8.43	1.91752	UDP-glycosyltransferase 76G1 OS=Stevia rebaudiana OX=55670 GN=UGT76G1 PE=1 SV=1
Unigene126058_All	1.536	5.81	1.91734	Glutamate--cysteine ligase, chloroplastic OS=Nicotiana tabacum OX=4097 GN=GSH1 PE=2 SV=2
CL8406.Contig9_All	1.33	4.953	1.91722	3-hydroxyisobutyryl-CoA hydrolase-like protein 5 OS=Arabidopsis thaliana OX=3702 GN=At1g06550 PE=1 SV=2
CL15917.Contig3_All	1.133	4.41	1.91666	Geraniol 8-hydroxylase OS=Swertia mussotii OX=137888 GN=CYP76B10 PE=1 SV=1
Unigene46036_All	1.43	5.516	1.91526	Alcohol dehydrogenase class-P OS=Arabidopsis thaliana OX=3702 GN=ADH1 PE=1 SV=2
Unigene45134_All	1.076	3.983	1.91468	NA
CL3719.Contig2_All	4.483	16.986	1.91375	Amino acid transporter AVT1I OS=Arabidopsis thaliana OX=3702 GN=AVT1I PE=3 SV=1
Unigene16527_All	2.016	7.556	1.91355	Tetraketide alpha-pyrone reductase 1 OS=Arabidopsis thaliana OX=3702 GN=TKPR1 PE=1 SV=1
Unigene9748_All	1.166	4.276	1.91345	DEAD-box ATP-dependent RNA helicase 37 OS=Arabidopsis thaliana OX=3702 GN=RH37 PE=2 SV=2
Unigene29590_All	1.643	6.363	1.91228	Probable leucine-rich repeat receptor-like serine/threonine-protein kinase At3g14840 OS=Arabidopsis thaliana OX=3702 GN=LRR-RLK PE=1 SV=1
CL252.Contig9_All	4.73	17.543	1.9122	Glutamate dehydrogenase A OS=Nicotiana plumbaginifolia OX=4092 GN=GDHA PE=2 SV=1
Unigene24858_All	1.83	6.943	1.91069	NA
CL10987.Contig1_All	13.32	49.59	1.90867	Citrate synthase, mitochondrial OS=Daucus carota OX=4039 GN=CS PE=2 SV=1
CL17593.Contig1_All	4.393	16.176	1.90852	Dihydrolipoyllysine-residue succinyltransferase component of 2-oxoglutarate dehydrogenase complex 2, mitochondrial OS=Arabidopsis thaliana OX=3702 GN=At4g26910 PE=1 SV=2
CL457.Contig3_All	1.96	7.233	1.9081	Protein NPGR2 OS=Arabidopsis thaliana OX=3702 GN=NPGR2 PE=1 SV=1
Unigene19148_All	4.136	16.383	1.90729	Dormancy-associated protein homolog 3 OS=Arabidopsis thaliana OX=3702 GN=At1g56220 PE=1 SV=1
CL5729.Contig3_All	1.883	6.886	1.90687	Glycerophosphodiester phosphodiesterase GDPD6 OS=Arabidopsis thaliana OX=3702 GN=GDPD6 PE=2 SV=1
CL11588.Contig2_All	3.563	13.2	1.90675	NA
CL19692.Contig22_All	6.58	24.053	1.90665	G-type lectin S-receptor-like serine/threonine-protein kinase At4g27290 OS=Arabidopsis thaliana OX=3702 GN=At4g27290 PE=3 SV=4
Unigene56132_All	107.876	398.306	1.90513	Glutathione S-transferase F9 OS=Arabidopsis thaliana OX=3702 GN=GSTF9 PE=1 SV=1
CL19379.Contig2_All	1.383	5.076	1.90466	Phosphatidylinositol/phosphatidylcholine transfer protein SFH2 OS=Arabidopsis thaliana OX=3702 GN=SFH2 PE=3 SV=1
CL1163.Contig5_All	3.083	11.253	1.9046	O-acyltransferase WSD1 OS=Arabidopsis thaliana OX=3702 GN=WSD1 PE=2 SV=1
CL3220.Contig13_All	1.163	4.283	1.90406	NA
CL9779.Contig2_All	11.326	41.856	1.90309	Plastidic ATP/ADP-transporter OS=Solanum tuberosum OX=4113 PE=2 SV=2
CL2710.Contig3_All	171.466	655.33	1.9007	Root allergen protein OS=Taraxacum officinale OX=50225 PE=1 SV=1
CL4251.Contig3_All	1.49	5.676	1.89934	NAC domain-containing protein 92 OS=Arabidopsis thaliana OX=3702 GN=NAC92 PE=1 SV=1
Unigene55803_All	3.256	12.246	1.89929	Phosphatidylinositol/phosphatidylcholine transfer protein SFH1 OS=Arabidopsis thaliana OX=3702 GN=SFH1 PE=2 SV=1
Unigene14040_All	10.91	41.29	1.89872	Metal-nicotianamine transporter YSL3 OS=Arabidopsis thaliana OX=3702 GN=YSL3 PE=2 SV=1
CL20029.Contig3_All	3.4	12.38	1.89771	Aconitate hydratase, cytoplasmic OS=Cucurbita maxima OX=3661 PE=2 SV=1
Unigene18607_All	5.49	20.583	1.89733	Serine carboxypeptidase-like 18 OS=Arabidopsis thaliana OX=3702 GN=SCPL18 PE=2 SV=2
CL733.Contig6_All	2.156	7.826	1.89709	UPF0678 fatty acid-binding protein-like protein At1g79260 OS=Arabidopsis thaliana OX=3702 GN=At1g79260 PE=1 SV=1
CL17175.Contig1_All	5.826	21.373	1.89619	Arginase 1, mitochondrial OS=Arabidopsis thaliana OX=3702 GN=ARGAH1 PE=1 SV=1
Unigene8318_All	1.506	5.54	1.89596	Plant cysteine oxidase 1 OS=Arabidopsis thaliana OX=3702 GN=PCO1 PE=1 SV=1
Unigene61212_All	5.89	21.806	1.89592	GRF1-interacting factor 2 OS=Arabidopsis thaliana OX=3702 GN=GIF2 PE=1 SV=1
CL9595.Contig6_All	1.36	4.95	1.89549	#N/A
CL6436.Contig4_All	2.486	9.03	1.89487	Thylakoid ADP,ATP carrier protein, chloroplastic OS=Arabidopsis thaliana OX=3702 GN=TAAC PE=1 SV=1
CL4366.Contig7_All	4.34	15.81	1.89447	ACT domain-containing protein ACR11 OS=Arabidopsis thaliana OX=3702 GN=ACR11 PE=1 SV=1
CL93.Contig18_All	1.453	5.386	1.89435	ABC transporter C family member 8 OS=Arabidopsis thaliana OX=3702 GN=ABCC8 PE=2 SV=3
CL2710.Contig4_All	191.013	713.446	1.89214	Root allergen protein OS=Taraxacum officinale OX=50225 PE=1 SV=1
CL2348.Contig3_All	1.59	6	1.89178	ABC transporter C family member 4 OS=Arabidopsis thaliana OX=3702 GN=ABCC4 PE=1 SV=2
CL4939.Contig2_All	4.986	17.956	1.89105	Probable WRKY transcription factor 33 OS=Arabidopsis thaliana OX=3702 GN=WRKY33 PE=1 SV=2
Unigene23007_All	17.606	63.84	1.891	Eukaryotic peptide chain release factor subunit 1-2 OS=Arabidopsis thaliana OX=3702 GN=ERF1-2 PE=1 SV=1
CL8774.Contig3_All	3.696	13.47	1.88943	NA
CL13440.Contig2_All	4.083	14.96	1.88888	NA
CL9285.Contig1_All	1.08	3.89	1.88877	Phosphatidylinositol 4-phosphate 5-kinase 1 OS=Arabidopsis thaliana OX=3702 GN=PIP5K1 PE=1 SV=1
CL18645.Contig8_All	1.043	3.766	1.88824	CBL-interacting protein kinase 2 OS=Oryza sativa subsp. japonica OX=39947 GN=CIPK2 PE=2 SV=1
Unigene55254_All	1.366	5.07	1.88814	Phosphoenolpyruvate carboxylase 1 OS=Flaveria trinervia OX=4227 GN=PPCB PE=1 SV=1
CL10987.Contig2_All	13.94	50.973	1.88802	Citrate synthase, mitochondrial OS=Daucus carota OX=4039 GN=CS PE=2 SV=1
Unigene19650_All	1.11	4.203	1.88776	60S ribosomal protein L6, mitochondrial OS=Marchantia polymorpha OX=3197 GN=RPL6 PE=3 SV=2
CL79.Contig4_All	3.983	14.366	1.88732	OTU domain-containing protein At3g57810 OS=Arabidopsis thaliana OX=3702 GN=At3g57810 PE=2 SV=1
CL1631.Contig2_All	1.67	6.113	1.88725	Phytosulfokine receptor 1 OS=Daucus carota OX=4039 GN=PSKR PE=1 SV=1
CL4933.Contig4_All	1.303	4.686	1.8848	NA
CL15205.Contig3_All	81.976	296.16	1.88451	NA
Unigene59645_All	6.22	22.533	1.88391	Glyceraldehyde-3-phosphate dehydrogenase OS=Atriplex nummularia OX=3553 PE=2 SV=1
Unigene19760_All	1.25	4.636	1.88293	Beta-galactosidase OS=Malus domestica OX=3750 PE=1 SV=1
Unigene30853_All	2.623	9.933	1.88272	#N/A
CL11211.Contig2_All	36.34	130.983	1.88158	Acyl carrier protein 1, chloroplastic OS=Casuarina glauca OX=3522 GN=ACP1 PE=2 SV=1
CL4944.Contig4_All	10.88	39.62	1.88144	Probable carboxylesterase 12 OS=Arabidopsis thaliana OX=3702 GN=CXE12 PE=1 SV=1
Unigene637_All	10.306	40.143	1.87977	D-amino-acid transaminase, chloroplastic OS=Arabidopsis thaliana OX=3702 GN=DAAT PE=1 SV=1
Unigene45679_All	6.506	23.47	1.87886	NA
CL11511.Contig9_All	103.023	370.716	1.8783	1-aminocyclopropane-1-carboxylate oxidase 3 OS=Petunia hybrida OX=4102 GN=ACO3 PE=3 SV=1
Unigene11016_All	4.233	15.3	1.87775	Pleiotropic drug resistance protein 1 OS=Nicotiana tabacum OX=4097 GN=PDR1 PE=2 SV=1
Unigene19878_All	2.486	8.876	1.87708	Receptor-like protein kinase FERONIA OS=Arabidopsis thaliana OX=3702 GN=FER PE=1 SV=1
CL4089.Contig1_All	6.32	23.08	1.87679	BTB/POZ and TAZ domain-containing protein 2 OS=Arabidopsis thaliana OX=3702 GN=BT2 PE=1 SV=1
CL4248.Contig1_All	8.973	32.196	1.87316	Aldehyde dehydrogenase family 7 member B4 OS=Arabidopsis thaliana OX=3702 GN=ALDH7B4 PE=2 SV=3
CL2445.Contig5_All	2.253	8.096	1.87312	Uricase-2 isozyme 1 OS=Canavalia lineata OX=28957 PE=2 SV=1
CL14737.Contig2_All	83.493	297.563	1.87203	Cytochrome c OS=Helianthus annuus OX=4232 GN=CYTC1 PE=1 SV=3
CL9380.Contig1_All	1.19	4.32	1.86966	Putative BPI/LBP family protein At1g04970 OS=Arabidopsis thaliana OX=3702 GN=At1g04970 PE=2 SV=1
Unigene7250_All	24.213	88.65	1.86943	Phenylalanine ammonia-lyase 1 OS=Daucus carota OX=4039 GN=PAL1 PE=3 SV=1
CL1574.Contig27_All	7.193	25.55	1.8693	Probable homogentisate phytyltransferase 1, chloroplastic OS=Oryza sativa subsp. japonica OX=39947 GN=HPT1 PE=2 SV=1
CL6905.Contig1_All	1.193	4.25	1.86923	NA
CL8692.Contig5_All	1.423	5.143	1.8688	Anther-specific proline-rich protein APG (Fragment) OS=Brassica napus OX=3708 GN=APG PE=2 SV=1
CL2813.Contig2_All	2.893	10.37	1.86874	Mitogen-activated protein kinase 7 OS=Arabidopsis thaliana OX=3702 GN=MPK7 PE=1 SV=2
Unigene21639_All	1.106	3.963	1.86821	Sulfite exporter TauE/SafE family protein 4 OS=Arabidopsis thaliana OX=3702 GN=At2g36630 PE=2 SV=1
CL2406.Contig2_All	1.036	3.71	1.86813	Ubiquitin-like modifier-activating enzyme atg7 OS=Arabidopsis thaliana OX=3702 GN=ATG7 PE=1 SV=1
CL8192.Contig1_All	6.516	23.463	1.86767	NADH dehydrogenase [ubiquinone] 1 alpha subcomplex subunit 8-B OS=Arabidopsis thaliana OX=3702 GN=At5g18800 PE=1 SV=1
CL3869.Contig3_All	5.68	20.283	1.86707	Probable inactive receptor kinase At4g23740 OS=Arabidopsis thaliana OX=3702 GN=At4g23740 PE=1 SV=1
CL252.Contig3_All	1.733	6.256	1.86659	Glutamate dehydrogenase A OS=Nicotiana plumbaginifolia OX=4092 GN=GDHA PE=2 SV=1
CL15212.Contig3_All	4.58	16.506	1.86524	Aromatic aminotransferase ISS1 OS=Arabidopsis thaliana OX=3702 GN=ISS1 PE=1 SV=1
CL1191.Contig5_All	1.506	5.336	1.86511	Sodium/calcium exchanger NCL2 OS=Oryza sativa subsp. japonica OX=39947 GN=NCL2 PE=2 SV=2
CL8030.Contig1_All	1.046	3.736	1.8651	Glycosyl hydrolase 5 family protein OS=Chamaecyparis obtusa OX=13415 PE=1 SV=1
CL1949.Contig6_All	1.133	4.063	1.863	Probable cyclic nucleotide-gated ion channel 5 OS=Arabidopsis thaliana OX=3702 GN=CNGC5 PE=2 SV=1
CL3855.Contig14_All	14.113	50.426	1.8623	NADH--cytochrome b5 reductase 1 OS=Arabidopsis thaliana OX=3702 GN=CBR1 PE=1 SV=1
Unigene25460_All	2.33	8.45	1.86044	Vesicle-associated membrane protein 727 OS=Arabidopsis thaliana OX=3702 GN=VAMP727 PE=1 SV=1
CL5230.Contig1_All	1.023	3.623	1.86018	Glutathione S-transferase F9 OS=Arabidopsis thaliana OX=3702 GN=GSTF9 PE=1 SV=1
Unigene15900_All	1.716	6.45	1.85649	Receptor kinase-like protein Xa21 OS=Oryza sativa subsp. indica OX=39946 GN=XA21 PE=1 SV=1
CL17561.Contig4_All	4	14.3	1.85527	(+)-neomenthol dehydrogenase OS=Arabidopsis thaliana OX=3702 GN=SDR1 PE=1 SV=1
Unigene21055_All	4.663	16.4	1.85414	BTB/POZ and MATH domain-containing protein 2 OS=Arabidopsis thaliana OX=3702 GN=BPM2 PE=1 SV=1
CL1856.Contig3_All	2.62	9.356	1.85408	NA
CL19770.Contig10_All	87.793	312.853	1.85371	4-hydroxy-3-methylbut-2-enyl diphosphate reductase, chloroplastic OS=Oryza sativa subsp. japonica OX=39947 GN=ISPH PE=2 SV=1
CL3687.Contig2_All	9.073	31.906	1.85326	Protein STRICTOSIDINE SYNTHASE-LIKE 3 OS=Arabidopsis thaliana OX=3702 GN=SSL3 PE=2 SV=1
CL18900.Contig2_All	2.206	7.876	1.85307	Secoisolariciresinol dehydrogenase (Fragment) OS=Forsythia intermedia OX=55183 PE=1 SV=1
CL19315.Contig2_All	2.53	9.173	1.85212	Probable aspartyl protease At4g16563 OS=Arabidopsis thaliana OX=3702 GN=At4g16563 PE=2 SV=1
Unigene65709_All	1.163	4.176	1.8513	Tryptophan synthase beta chain 1, chloroplastic OS=Arabidopsis thaliana OX=3702 GN=TSB1 PE=2 SV=1
Unigene55845_All	2.546	8.996	1.85116	NA
CL9504.Contig5_All	1.66	6.026	1.85057	Probable (S)-N-methylcoclaurine 3'-hydroxylase isozyme 2 OS=Coptis japonica OX=3442 GN=CYP80B2 PE=2 SV=1
CL6241.Contig6_All	1.943	7.396	1.84882	Cytochrome P450 76C1 OS=Arabidopsis thaliana OX=3702 GN=CYP76C1 PE=2 SV=1
CL5349.Contig1_All	2.06	7.346	1.84796	Choline-phosphate cytidylyltransferase 1 OS=Arabidopsis thaliana OX=3702 GN=CCT1 PE=1 SV=1
CL17396.Contig6_All	1.1	3.903	1.84757	Lysine histidine transporter 1 OS=Arabidopsis thaliana OX=3702 GN=LHT1 PE=1 SV=1
CL23.Contig2_All	6.566	23.226	1.84571	ATP synthase subunit O, mitochondrial OS=Ipomoea batatas OX=4120 PE=1 SV=1
CL1592.Contig3_All	5.783	20.813	1.84569	Probable 2-oxoglutarate-dependent dioxygenase AOP1 (Fragment) OS=Arabidopsis thaliana OX=3702 GN=AOP1 PE=2 SV=1
CL8619.Contig1_All	3.213	11.246	1.84465	NA
CL7389.Contig2_All	1.953	6.823	1.84241	Protein-tyrosine-phosphatase IBR5 OS=Arabidopsis thaliana OX=3702 GN=IBR5 PE=1 SV=1
CL2802.Contig14_All	13.126	46.053	1.8423	Trans-resveratrol di-O-methyltransferase OS=Vitis vinifera OX=29760 GN=ROMT PE=1 SV=2
CL4193.Contig14_All	1.88	6.513	1.84206	Sugar transporter ERD6-like 5 OS=Arabidopsis thaliana OX=3702 GN=At1g54730 PE=2 SV=2
Unigene154482_All	3.526	12.846	1.84052	Alpha-dioxygenase 1 OS=Arabidopsis thaliana OX=3702 GN=DOX1 PE=1 SV=1
CL8240.Contig1_All	2.053	7.203	1.83933	NA
CL2552.Contig2_All	2.39	8.56	1.83875	Transketolase, chloroplastic OS=Zea mays OX=4577 PE=1 SV=1
Unigene35577_All	7.753	27.7	1.83773	GDSL esterase/lipase CPRD49 OS=Arabidopsis thaliana OX=3702 GN=CPRD49 PE=2 SV=1
CL15179.Contig2_All	4.146	14.62	1.83768	Transcription factor MYB4 OS=Oryza sativa subsp. japonica OX=39947 GN=MYB4 PE=2 SV=2
CL7498.Contig3_All	10.08	35.54	1.83693	Soluble inorganic pyrophosphatase 6, chloroplastic OS=Arabidopsis thaliana OX=3702 GN=PPA6 PE=1 SV=1
Unigene24819_All	2.006	7.126	1.83632	Disease resistance protein RPP13 OS=Arabidopsis thaliana OX=3702 GN=RPP13 PE=2 SV=2
CL11276.Contig2_All	1.42	4.93	1.83516	NA
Unigene7461_All	1.37	4.813	1.83404	Splicing factor-like protein 1 OS=Arabidopsis thaliana OX=3702 GN=SF1 PE=1 SV=1
CL2040.Contig3_All	2.51	8.983	1.83333	NA
CL4795.Contig2_All	6.14	21.473	1.83316	Vicilin-like seed storage protein At2g18540 OS=Arabidopsis thaliana OX=3702 GN=At2g18540 PE=3 SV=1
Unigene45775_All	1.583	5.56	1.83298	NA
Unigene27396_All	1.09	3.973	1.83156	Mechanosensitive ion channel protein 10 OS=Arabidopsis thaliana OX=3702 GN=MSL10 PE=1 SV=1
Unigene50630_All	3.736	13.33	1.8314	Glyceraldehyde-3-phosphate dehydrogenase GAPCP1, chloroplastic OS=Arabidopsis thaliana OX=3702 GN=GAPCP1 PE=1 SV=1
CL12752.Contig5_All	9.296	33.01	1.83032	Succinate--CoA ligase [ADP-forming] subunit beta, mitochondrial OS=Arabidopsis thaliana OX=3702 GN=At2g20420 PE=1 SV=1
CL6401.Contig5_All	1.76	6.323	1.8299	Secoisolariciresinol dehydrogenase (Fragment) OS=Forsythia intermedia OX=55183 PE=1 SV=1
Unigene45521_All	1.736	6.203	1.82841	Proline-rich receptor-like protein kinase PERK2 OS=Arabidopsis thaliana OX=3702 GN=PERK2 PE=2 SV=3
Unigene190_All	1.246	4.43	1.82805	Disease resistance protein RGA2 OS=Solanum bulbocastanum OX=147425 GN=RGA2 PE=1 SV=1
CL13057.Contig3_All	3.856	13.6	1.82721	RING-H2 finger protein ATL60 OS=Arabidopsis thaliana OX=3702 GN=ATL60 PE=2 SV=1
CL6525.Contig2_All	2.106	7.403	1.82606	RNA-binding protein 1 OS=Arabidopsis thaliana OX=3702 GN=RBP1 PE=2 SV=1
Unigene10922_All	2.283	8.023	1.825	Probable strigolactone esterase DAD2 OS=Petunia hybrida OX=4102 GN=DAD2 PE=1 SV=1
CL8089.Contig1_All	1.196	4.156	1.82494	Phosphatidylinositol/phosphatidylcholine transfer protein SFH10 OS=Arabidopsis thaliana OX=3702 GN=SFH10 PE=3 SV=1
CL13667.Contig3_All	1.123	3.983	1.82485	Glycosyltransferase BC10 OS=Oryza sativa subsp. japonica OX=39947 GN=BC10 PE=1 SV=1
CL4248.Contig3_All	11.596	40.033	1.82459	Aldehyde dehydrogenase family 7 member B4 OS=Arabidopsis thaliana OX=3702 GN=ALDH7B4 PE=2 SV=3
CL13779.Contig1_All	9.193	31.826	1.8241	NA
Unigene264_All	1.15	4.006	1.82336	Amino acid transporter AVT6E OS=Arabidopsis thaliana OX=3702 GN=AVT6E PE=2 SV=1
Unigene19324_All	54.92	192.116	1.82291	Phosphoserine aminotransferase 1, chloroplastic OS=Arabidopsis thaliana OX=3702 GN=PSAT1 PE=1 SV=1
CL4480.Contig19_All	2.343	8.116	1.82279	NA
CL3741.Contig23_All	4.293	14.803	1.8225	Pleiotropic drug resistance protein 1 OS=Nicotiana tabacum OX=4097 GN=PDR1 PE=2 SV=1
CL854.Contig4_All	5.25	18.74	1.82236	NA
CL18290.Contig1_All	1.173	4.176	1.82179	Clavaminate synthase-like protein At3g21360 OS=Arabidopsis thaliana OX=3702 GN=At3g21360 PE=1 SV=1
Unigene60339_All	2.516	8.976	1.82133	ATP-dependent zinc metalloprotease FTSH 1, chloroplastic OS=Arabidopsis thaliana OX=3702 GN=FTSH1 PE=1 SV=2
CL19505.Contig30_All	1.61	5.556	1.81961	B3 domain-containing protein Os06g0194400 OS=Oryza sativa subsp. japonica OX=39947 GN=Os06g0194400 PE=2 SV=1
Unigene45075_All	1.363	4.726	1.81904	Probable ethylene response sensor 1 OS=Oryza sativa subsp. japonica OX=39947 GN=ERS1 PE=2 SV=1
CL551.Contig4_All	1.39	4.786	1.81774	U-box domain-containing protein 10 OS=Arabidopsis thaliana OX=3702 GN=PUB10 PE=2 SV=1
CL2800.Contig1_All	1.293	4.596	1.81769	Ribosomal protein S3, mitochondrial OS=Petunia hybrida OX=4102 GN=YRPS3 PE=2 SV=1
CL17396.Contig3_All	1.57	5.53	1.81736	Lysine histidine transporter 1 OS=Arabidopsis thaliana OX=3702 GN=LHT1 PE=1 SV=1
Unigene874_All	25.026	86.93	1.81729	NADH dehydrogenase [ubiquinone] iron-sulfur protein 4, mitochondrial OS=Arabidopsis thaliana OX=3702 GN=FRO1 PE=1 SV=1
Unigene29422_All	25.776	88.503	1.8167	Peroxisomal adenine nucleotide carrier 2 OS=Arabidopsis thaliana OX=3702 GN=PNC2 PE=1 SV=1
Unigene16333_All	3.473	12.156	1.81526	NA
Unigene20466_All	1.54	5.323	1.81485	Probable receptor-like protein kinase At5g38990 OS=Arabidopsis thaliana OX=3702 GN=At5g38990 PE=2 SV=1
CL15967.Contig5_All	1.186	4.226	1.81422	VAN3-binding protein OS=Arabidopsis thaliana OX=3702 GN=VAB PE=1 SV=1
CL23.Contig3_All	4.486	15.506	1.81412	ATP synthase subunit O, mitochondrial OS=Ipomoea batatas OX=4120 PE=1 SV=1
CL2210.Contig3_All	24.29	86.826	1.814	S-norcoclaurine synthase 2 OS=Papaver somniferum OX=3469 GN=NCS2 PE=1 SV=1
CL18109.Contig2_All	4.763	16.243	1.81344	ABC transporter I family member 6, chloroplastic OS=Arabidopsis thaliana OX=3702 GN=ABCI6 PE=1 SV=1
CL1810.Contig3_All	3.583	12.426	1.81198	Protein STRICTOSIDINE SYNTHASE-LIKE 6 OS=Arabidopsis thaliana OX=3702 GN=SSL6 PE=2 SV=1
Unigene55925_All	12.71	44.64	1.81148	NA
CL19535.Contig13_All	1.32	4.6	1.81086	Fatty acid amide hydrolase OS=Arabidopsis thaliana OX=3702 GN=FAAH PE=1 SV=1
Unigene45814_All	2.496	8.836	1.81032	DnaJ protein ERDJ3B OS=Arabidopsis thaliana OX=3702 GN=ERDJ3B PE=1 SV=1
CL6525.Contig1_All	2.84	9.7	1.80969	RNA-binding protein 1 OS=Arabidopsis thaliana OX=3702 GN=RBP1 PE=2 SV=1
CL19601.Contig12_All	3.656	12.54	1.8096	Pyrophosphate--fructose 6-phosphate 1-phosphotransferase subunit alpha OS=Ricinus communis OX=3988 GN=PFP-ALPHA PE=3 SV=1
CL990.Contig3_All	10.986	37.793	1.80832	Mitochondrial uncoupling protein 1 OS=Arabidopsis thaliana OX=3702 GN=PUMP1 PE=1 SV=1
CL2714.Contig11_All	1.123	3.83	1.80806	NA
CL3870.Contig2_All	1.296	4.46	1.80744	NA
Unigene22743_All	2.51	8.853	1.80714	NA
CL17497.Contig1_All	144.416	493.636	1.807	Uncharacterized oxidoreductase At4g09670 OS=Arabidopsis thaliana OX=3702 GN=At4g09670 PE=1 SV=1
CL2343.Contig2_All	7.426	25.683	1.807	Cellulose synthase-like protein G1 OS=Arabidopsis thaliana OX=3702 GN=CSLG1 PE=2 SV=1
CL18645.Contig9_All	1.026	3.563	1.80634	CBL-interacting protein kinase 2 OS=Oryza sativa subsp. japonica OX=39947 GN=CIPK2 PE=2 SV=1
Unigene51234_All	65.673	224.376	1.8046	Glutathione S-transferase U8 OS=Arabidopsis thaliana OX=3702 GN=GSTU8 PE=2 SV=1
Unigene59976_All	1.626	5.506	1.80299	3-oxoacyl-[acyl-carrier-protein] synthase I, chloroplastic OS=Arabidopsis thaliana OX=3702 GN=KAS1 PE=1 SV=2
CL3308.Contig2_All	1.983	6.85	1.80294	60S ribosomal protein L24 OS=Cicer arietinum OX=3827 GN=RPL24 PE=2 SV=1
CL16622.Contig2_All	25.333	86.646	1.80262	ATP synthase subunit d, mitochondrial OS=Arabidopsis thaliana OX=3702 GN=At3g52300 PE=1 SV=3
Unigene45747_All	4.486	15.286	1.80243	Probable enoyl-CoA hydratase 2, mitochondrial OS=Arabidopsis thaliana OX=3702 GN=At4g16800 PE=2 SV=1
CL2951.Contig9_All	6.693	23.923	1.80166	Phenylalanine ammonia-lyase 1 OS=Petroselinum crispum OX=4043 GN=PAL1 PE=1 SV=1
Unigene19185_All	9.606	33.54	1.80124	Serine carboxypeptidase-like 18 OS=Arabidopsis thaliana OX=3702 GN=SCPL18 PE=2 SV=2
CL2710.Contig5_All	1604.33	5566.11	1.80057	Root allergen protein OS=Taraxacum officinale OX=50225 PE=1 SV=1
CL5584.Contig2_All	16.16	55.403	1.79934	Aldehyde dehydrogenase family 3 member H1 OS=Arabidopsis thaliana OX=3702 GN=ALDH3H1 PE=1 SV=2
Unigene695_All	56.61	197.376	1.79873	Universal stress protein PHOS34 OS=Arabidopsis thaliana OX=3702 GN=PHOS34 PE=1 SV=1
CL10166.Contig2_All	6.74	23.103	1.79872	NA
Unigene35640_All	6.816	23.95	1.79845	Nicotinamidase 1 OS=Arabidopsis thaliana OX=3702 GN=NIC1 PE=1 SV=1
Unigene15375_All	1.643	5.696	1.79817	Serine carboxypeptidase-like 10 OS=Arabidopsis thaliana OX=3702 GN=SCPL10 PE=2 SV=1
CL16002.Contig1_All	1.25	4.28	1.79786	Glycosyltransferase BC10 OS=Oryza sativa subsp. japonica OX=39947 GN=BC10 PE=1 SV=1
Unigene12443_All	145.703	499.566	1.79768	Copper transport protein ATX1 OS=Arabidopsis thaliana OX=3702 GN=ATX1 PE=1 SV=2
CL1117.Contig6_All	4.93	16.71	1.79755	Succinate dehydrogenase [ubiquinone] flavoprotein subunit 1, mitochondrial OS=Arabidopsis thaliana OX=3702 GN=SDH1-1 PE=1 SV=1
Unigene29176_All	28.423	97.003	1.79629	Probable 3-hydroxyisobutyryl-CoA hydrolase 3 OS=Arabidopsis thaliana OX=3702 GN=At2g30660 PE=2 SV=1
CL19328.Contig5_All	15.1	51.273	1.79607	Protein NOI4 OS=Arabidopsis thaliana OX=3702 GN=NOI4 PE=1 SV=1
CL1119.Contig5_All	76.636	260.1	1.79566	L-ascorbate peroxidase, cytosolic OS=Pisum sativum OX=3888 GN=APX1 PE=1 SV=2
Unigene35576_All	11.963	40.626	1.79363	Isocitrate dehydrogenase [NAD] regulatory subunit 1, mitochondrial OS=Arabidopsis thaliana OX=3702 GN=IDH1 PE=1 SV=2
CL18645.Contig6_All	6.006	20.213	1.79301	CBL-interacting protein kinase 2 OS=Oryza sativa subsp. japonica OX=39947 GN=CIPK2 PE=2 SV=1
Unigene29107_All	1.093	3.8	1.79266	Plant cysteine oxidase 1 OS=Arabidopsis thaliana OX=3702 GN=PCO1 PE=1 SV=1
CL9050.Contig2_All	23.36	81.58	1.79206	Proline-rich receptor-like protein kinase PERK2 OS=Arabidopsis thaliana OX=3702 GN=PERK2 PE=2 SV=3
Unigene22532_All	1.143	3.903	1.79092	NA
CL12373.Contig2_All	1.016	3.53	1.79069	Probable glycosyltransferase At3g07620 OS=Arabidopsis thaliana OX=3702 GN=At3g07620 PE=3 SV=1
CL13095.Contig1_All	2.023	6.933	1.79039	NA
CL20029.Contig1_All	2.72	9.286	1.79015	Aconitate hydratase, cytoplasmic OS=Cucurbita maxima OX=3661 PE=2 SV=1
Unigene45828_All	16.253	55.116	1.78963	Aspartate aminotransferase, chloroplastic OS=Arabidopsis thaliana OX=3702 GN=ASP5 PE=1 SV=2
CL2315.Contig2_All	1.503	5.16	1.78945	Protein SRG1 OS=Arabidopsis thaliana OX=3702 GN=SRG1 PE=2 SV=1
Unigene28131_All	2.023	6.85	1.7892	Pectinesterase inhibitor 10 OS=Arabidopsis thaliana OX=3702 GN=PMEI10 PE=2 SV=1
Unigene9126_All	2.546	8.846	1.78812	Serine carboxypeptidase-like 18 OS=Arabidopsis thaliana OX=3702 GN=SCPL18 PE=2 SV=2
CL5424.Contig2_All	1.023	3.56	1.78809	Glutamate receptor 2.6 OS=Arabidopsis thaliana OX=3702 GN=GLR2.6 PE=2 SV=2
CL10367.Contig2_All	29.736	100.543	1.78765	Citrate synthase, glyoxysomal OS=Cucurbita maxima OX=3661 PE=1 SV=1
Unigene19627_All	2.303	7.753	1.78749	NA
Unigene50659_All	2.673	9.056	1.78615	Uncharacterized protein At4g15970 OS=Arabidopsis thaliana OX=3702 GN=At4g15970 PE=2 SV=1
CL2490.Contig3_All	3.266	10.936	1.78484	NA
CL145.Contig8_All	1.253	4.366	1.78444	Feruloyl CoA ortho-hydroxylase 1 OS=Arabidopsis thaliana OX=3702 GN=F6'H1 PE=1 SV=1
CL13720.Contig1_All	3.346	11.26	1.78192	Leucine-rich repeat extensin-like protein 6 OS=Arabidopsis thaliana OX=3702 GN=LRX6 PE=2 SV=1
Unigene16975_All	1.65	5.59	1.78183	Metal tolerance protein 11 OS=Arabidopsis thaliana OX=3702 GN=MTP11 PE=2 SV=1
CL2445.Contig9_All	2.936	9.806	1.78037	Uricase-2 isozyme 1 OS=Canavalia lineata OX=28957 PE=2 SV=1
CL18310.Contig3_All	1.076	3.606	1.77958	Dihydrolipoyl dehydrogenase, mitochondrial OS=Pisum sativum OX=3888 GN=LPD PE=1 SV=2
CL2639.Contig3_All	3.91	13.23	1.7787	ATP synthase subunit gamma, mitochondrial OS=Ipomoea batatas OX=4120 GN=ATPC PE=1 SV=2
Unigene40888_All	1.703	5.866	1.77841	NA
CL9073.Contig2_All	5.763	19.236	1.7783	Ras-related protein RABA1f OS=Arabidopsis thaliana OX=3702 GN=RABA1F PE=2 SV=1
CL1637.Contig2_All	44.043	151.983	1.77805	2-methylene-furan-3-one reductase OS=Solanum lycopersicum OX=4081 GN=EO PE=1 SV=1
Unigene110386_All	13.793	47.533	1.7771	Blue-light photoreceptor PHR2 OS=Arabidopsis thaliana OX=3702 GN=PHR2 PE=2 SV=2
Unigene29273_All	1.31	4.416	1.77487	7-deoxyloganetic acid glucosyltransferase OS=Catharanthus roseus OX=4058 GN=UGT709C2 PE=1 SV=1
CL3834.Contig2_All	33.666	114.346	1.77438	Gallate 1-beta-glucosyltransferase OS=Quercus robur OX=38942 GN=UGT84A13 PE=1 SV=1
CL6448.Contig3_All	1.553	5.16	1.77405	Sulfate transporter 1.2 OS=Arabidopsis thaliana OX=3702 GN=SULTR1;2 PE=1 SV=1
CL11857.Contig2_All	2.273	7.513	1.773	Probable inactive purple acid phosphatase 1 OS=Arabidopsis thaliana OX=3702 GN=PAP1 PE=2 SV=1
Unigene22714_All	1.323	4.446	1.77213	Transcription elongation factor SPT6 homolog OS=Arabidopsis thaliana OX=3702 GN=SPT6 PE=1 SV=1
CL13376.Contig1_All	22.18	74.73	1.77138	Cysteine synthase OS=Citrullus lanatus OX=3654 PE=1 SV=1
CL17539.Contig2_All	2.376	7.9	1.77033	UDP-glucuronic acid decarboxylase 6 OS=Arabidopsis thaliana OX=3702 GN=UXS6 PE=2 SV=1
CL8094.Contig2_All	1.103	3.716	1.76906	Protein PHOSPHATE STARVATION RESPONSE 1 OS=Arabidopsis thaliana OX=3702 GN=PHR1 PE=1 SV=1
CL9632.Contig5_All	5.046	17	1.76859	Probable sugar phosphate/phosphate translocator At5g25400 OS=Arabidopsis thaliana OX=3702 GN=At5g25400 PE=2 SV=1
Unigene118169_All	2.703	9.36	1.76647	Probable sugar phosphate/phosphate translocator At5g25400 OS=Arabidopsis thaliana OX=3702 GN=At5g25400 PE=2 SV=1
CL6401.Contig2_All	83.82	281.806	1.76502	Zerumbone synthase OS=Zingiber zerumbet OX=311405 GN=ZSD1 PE=1 SV=1
Unigene14616_All	13.05	43.5	1.76492	Uroporphyrinogen-III C-methyltransferase OS=Cyanidium caldarium OX=2771 GN=cobA PE=3 SV=1
CL17714.Contig1_All	28.186	95.993	1.76458	Probable 1-deoxy-D-xylulose-5-phosphate synthase 2, chloroplastic OS=Oryza sativa subsp. japonica OX=39947 GN=Os07g0190000 PE=2 SV=1
CL12076.Contig2_All	4.27	14.346	1.76409	Molybdopterin synthase sulfur carrier subunit OS=Arabidopsis thaliana OX=3702 GN=At4g10100 PE=3 SV=1
CL2813.Contig1_All	16.196	53.8	1.76367	Mitogen-activated protein kinase 7 OS=Arabidopsis thaliana OX=3702 GN=MPK7 PE=1 SV=2
CL1890.Contig2_All	1.196	4.073	1.76359	NA
CL4777.Contig2_All	1.276	4.37	1.7635	Ethylene-responsive transcription factor 1B OS=Arabidopsis thaliana OX=3702 GN=ERF1B PE=1 SV=2
CL17040.Contig1_All	12.106	40.073	1.7623	ATP-dependent 6-phosphofructokinase 3 OS=Arabidopsis thaliana OX=3702 GN=PFK3 PE=1 SV=1
CL12752.Contig6_All	1.993	6.733	1.76228	Succinate--CoA ligase [ADP-forming] subunit beta, mitochondrial OS=Arabidopsis thaliana OX=3702 GN=At2g20420 PE=1 SV=1
CL16598.Contig2_All	3.563	12	1.76138	NAC transcription factor NAM-B1 OS=Hordeum vulgare subsp. spontaneum OX=77009 GN=NAM-B1 PE=4 SV=1
CL8116.Contig3_All	2.896	9.86	1.76098	SURP and G-patch domain-containing protein 1-like protein OS=Arabidopsis thaliana OX=3702 GN=At3g52120 PE=2 SV=1
CL9274.Contig3_All	2.683	9.246	1.7607	UDP-glycosyltransferase 73C1 OS=Arabidopsis thaliana OX=3702 GN=UGT73C1 PE=2 SV=1
Unigene943_All	63.92	214.2	1.76065	Cytochrome b-c1 complex subunit 6 OS=Solanum tuberosum OX=4113 PE=1 SV=2
Unigene110218_All	23.563	77.87	1.75936	NADH--cytochrome b5 reductase 1 OS=Arabidopsis thaliana OX=3702 GN=CBR1 PE=1 SV=1
Unigene14133_All	1.873	6.143	1.75815	Zinc finger CCCH domain-containing protein 58 OS=Arabidopsis thaliana OX=3702 GN=At5g18550 PE=2 SV=1
Unigene154566_All	7.423	25.51	1.75812	Blue-light photoreceptor PHR2 OS=Arabidopsis thaliana OX=3702 GN=PHR2 PE=2 SV=2
CL18658.Contig2_All	3.113	10.196	1.75706	Fumarylacetoacetase OS=Arabidopsis thaliana OX=3702 GN=FAH PE=1 SV=1
Unigene45616_All	9.036	30.36	1.75631	DnaJ protein homolog OS=Cucumis sativus OX=3659 GN=DNAJ1 PE=2 SV=1
CL1041.Contig2_All	1.133	3.75	1.75378	Protein AE7-like 1 OS=Arabidopsis thaliana OX=3702 GN=AEL1 PE=3 SV=1
Unigene55907_All	1.856	6.2	1.75342	NA
CL11211.Contig1_All	37.623	124.27	1.75184	Acyl carrier protein 1, chloroplastic OS=Casuarina glauca OX=3522 GN=ACP1 PE=2 SV=1
CL6043.Contig2_All	1.196	4.086	1.75173	NA
CL4270.Contig1_All	1.656	5.616	1.75126	Probable sodium/metabolite cotransporter BASS5, chloroplastic OS=Oryza sativa subsp. indica OX=39946 GN=BASS5 PE=3 SV=1
CL3292.Contig1_All	1.643	5.403	1.75119	Peroxisomal fatty acid beta-oxidation multifunctional protein AIM1 OS=Arabidopsis thaliana OX=3702 GN=AIM1 PE=1 SV=1
CL6281.Contig4_All	1.033	3.476	1.75111	Protein NUCLEAR FUSION DEFECTIVE 4 OS=Arabidopsis thaliana OX=3702 GN=NFD4 PE=3 SV=1
CL364.Contig3_All	1.02	3.336	1.75076	Flotillin-like protein 4 OS=Medicago truncatula OX=3880 GN=FLOT4 PE=2 SV=1
CL4484.Contig8_All	2.943	9.733	1.75026	4-diphosphocytidyl-2-C-methyl-D-erythritol kinase, chloroplastic/chromoplastic (Fragment) OS=Solanum lycopersicum OX=4081 GN=ISPE PE=1 SV=1
Unigene1213_All	3.353	11.023	1.74945	(DL)-glycerol-3-phosphatase 1, mitochondrial OS=Arabidopsis thaliana OX=3702 GN=GPP1 PE=1 SV=1
Unigene663_All	7.016	23.196	1.74885	Probable carboxylesterase 17 OS=Arabidopsis thaliana OX=3702 GN=CXE17 PE=2 SV=1
CL15113.Contig18_All	1.246	4.053	1.74852	LysM domain receptor-like kinase 3 OS=Medicago truncatula OX=3880 GN=LYK3 PE=1 SV=1
CL15718.Contig1_All	1.996	6.49	1.74851	ATP-dependent 6-phosphofructokinase 3 OS=Arabidopsis thaliana OX=3702 GN=PFK3 PE=1 SV=1
Unigene18047_All	9.36	30.77	1.74833	Aconitate hydratase, cytoplasmic OS=Cucurbita maxima OX=3661 PE=2 SV=1
Unigene61544_All	8.283	27.14	1.74827	V-type proton ATPase 16 kDa proteolipid subunit OS=Kalanchoe daigremontiana OX=23013 PE=2 SV=1
CL6854.Contig10_All	2	6.633	1.74771	Serine carboxypeptidase-like 16 OS=Arabidopsis thaliana OX=3702 GN=SCPL16 PE=2 SV=1
CL15875.Contig6_All	1.15	3.733	1.7471	Alpha-soluble NSF attachment protein 2 OS=Arabidopsis thaliana OX=3702 GN=ASNAP2 PE=1 SV=1
Unigene61066_All	42.463	140.146	1.74704	Probable ATP synthase 24 kDa subunit, mitochondrial OS=Arabidopsis thaliana OX=3702 GN=At2g21870 PE=1 SV=1
CL10508.Contig1_All	13.273	43.546	1.74657	Adenylate kinase 4 OS=Oryza sativa subsp. japonica OX=39947 GN=ADK-B PE=2 SV=1
Unigene66189_All	14.41	47.166	1.74462	3-oxoacyl-[acyl-carrier-protein] synthase I, chloroplastic OS=Arabidopsis thaliana OX=3702 GN=KAS1 PE=1 SV=2
CL5941.Contig3_All	3.836	12.943	1.74373	Beta-1,3-galactosyltransferase 7 OS=Arabidopsis thaliana OX=3702 GN=B3GALT7 PE=2 SV=1
CL9149.Contig1_All	5.446	17.893	1.74316	Solanesyl-diphosphate synthase 1, mitochondrial OS=Oryza sativa subsp. japonica OX=39947 GN=SPS1 PE=1 SV=1
Unigene35796_All	1.3	4.38	1.7431	NA
CL18645.Contig3_All	8.41	27.26	1.7415	CBL-interacting protein kinase 2 OS=Oryza sativa subsp. japonica OX=39947 GN=CIPK2 PE=2 SV=1
Unigene40297_All	1.66	5.663	1.74085	Delta(7)-sterol-C5(6)-desaturase 1 OS=Arabidopsis thaliana OX=3702 GN=STE1 PE=1 SV=2
Unigene29503_All	5.29	17.456	1.74027	Delta(12) fatty acid desaturase FAD2 OS=Calendula officinalis OX=41496 GN=FAD2 PE=2 SV=1
Unigene22016_All	1.02	3.396	1.73988	NA
Unigene12507_All	6.296	20.55	1.73987	E3 ubiquitin-protein ligase COP1 OS=Arabidopsis thaliana OX=3702 GN=COP1 PE=1 SV=2
Unigene23752_All	1.25	4.103	1.73878	Probable beta-D-xylosidase 5 OS=Arabidopsis thaliana OX=3702 GN=BXL5 PE=2 SV=2
CL19978.Contig3_All	1.42	4.626	1.73868	Cytochrome c oxidase subunit 6b-3 OS=Arabidopsis thaliana OX=3702 GN=COX6B-3 PE=2 SV=2
Unigene8170_All	2.61	8.663	1.73833	Disease resistance protein RRS1B OS=Arabidopsis thaliana OX=3702 GN=RRS1B PE=1 SV=1
CL2445.Contig10_All	2.943	9.523	1.73832	Uricase-2 isozyme 1 OS=Canavalia lineata OX=28957 PE=2 SV=1
CL3423.Contig3_All	1.013	3.346	1.73771	#N/A
Unigene55730_All	1.773	5.816	1.73708	50S ribosomal protein L5, chloroplastic OS=Arabidopsis thaliana OX=3702 GN=RPL5 PE=2 SV=1
CL4270.Contig6_All	7.983	26.94	1.73568	Probable sodium/metabolite cotransporter BASS5, chloroplastic OS=Oryza sativa subsp. indica OX=39946 GN=BASS5 PE=3 SV=1
CL4270.Contig2_All	24.406	81.633	1.73475	Probable sodium/metabolite cotransporter BASS5, chloroplastic OS=Oryza sativa subsp. indica OX=39946 GN=BASS5 PE=3 SV=1
Unigene44685_All	3.863	12.756	1.73456	3-phosphoshikimate 1-carboxyvinyltransferase, chloroplastic OS=Petunia hybrida OX=4102 PE=1 SV=1
CL1462.Contig6_All	10.74	34.86	1.73346	Glucose-6-phosphate/phosphate translocator 1, chloroplastic OS=Arabidopsis thaliana OX=3702 GN=GPT1 PE=2 SV=1
CL17396.Contig8_All	1.593	5.266	1.73225	Lysine histidine transporter 1 OS=Arabidopsis thaliana OX=3702 GN=LHT1 PE=1 SV=1
CL1117.Contig7_All	6.67	21.82	1.73094	Succinate dehydrogenase [ubiquinone] flavoprotein subunit 1, mitochondrial OS=Arabidopsis thaliana OX=3702 GN=SDH1-1 PE=1 SV=1
Unigene14115_All	5.836	18.893	1.73041	ATP synthase subunit epsilon, mitochondrial OS=Arabidopsis thaliana OX=3702 GN=At1g51650 PE=1 SV=3
Unigene7634_All	1.326	4.3	1.72984	7-deoxyloganetic acid glucosyltransferase OS=Catharanthus roseus OX=4058 GN=UGT709C2 PE=1 SV=1
Unigene12002_All	1.966	6.316	1.72817	3-isopropylmalate dehydrogenase, chloroplastic OS=Solanum tuberosum OX=4113 PE=2 SV=1
Unigene27146_All	24.163	82.206	1.7273	Retrovirus-related Pol polyprotein from transposon RE1 OS=Arabidopsis thaliana OX=3702 GN=RE1 PE=2 SV=1
Unigene40210_All	2.276	7.35	1.7272	Putative late blight resistance protein homolog R1B-14 OS=Solanum demissum OX=50514 GN=R1B-14 PE=3 SV=1
CL13922.Contig17_All	1.206	3.91	1.72669	Serine/threonine-protein phosphatase PP2A-2 catalytic subunit OS=Arabidopsis thaliana OX=3702 GN=PP2A2 PE=1 SV=1
CL11896.Contig3_All	1.866	6.03	1.72626	Transcription factor bHLH62 OS=Arabidopsis thaliana OX=3702 GN=BHLH62 PE=2 SV=1
CL6281.Contig6_All	2.89	9.406	1.72574	Protein NUCLEAR FUSION DEFECTIVE 4 OS=Arabidopsis thaliana OX=3702 GN=NFD4 PE=3 SV=1
CL533.Contig2_All	15.273	49.656	1.72526	Mitochondrial phosphate carrier protein 3, mitochondrial OS=Arabidopsis thaliana OX=3702 GN=MPT3 PE=1 SV=1
Unigene63580_All	19.173	62.333	1.72454	Mitochondrial phosphate carrier protein 3, mitochondrial OS=Arabidopsis thaliana OX=3702 GN=MPT3 PE=1 SV=1
CL662.Contig1_All	1.85	6.033	1.72348	Protein IQ-DOMAIN 14 OS=Arabidopsis thaliana OX=3702 GN=IQD14 PE=1 SV=1
CL7214.Contig2_All	2.016	6.45	1.72293	NA
CL3974.Contig4_All	3.203	10.363	1.72226	FACT complex subunit SSRP1 OS=Vicia faba OX=3906 GN=SSRP1 PE=2 SV=1
CL753.Contig4_All	1.13	3.7	1.72149	NA
CL8931.Contig3_All	1.81	6.02	1.72094	Chaperone protein dnaJ 11, chloroplastic OS=Arabidopsis thaliana OX=3702 GN=ATJ11 PE=1 SV=2
CL3468.Contig3_All	1.036	3.363	1.72006	NA
CL15179.Contig1_All	1.996	6.456	1.71842	Transcription factor MYB4 OS=Oryza sativa subsp. japonica OX=39947 GN=MYB4 PE=2 SV=2
Unigene40184_All	5.02	16.403	1.71704	Glyceraldehyde-3-phosphate dehydrogenase OS=Atriplex nummularia OX=3553 PE=2 SV=1
CL4817.Contig1_All	7.26	23.55	1.717	Heat stress transcription factor A-4d OS=Oryza sativa subsp. japonica OX=39947 GN=HSFA4D PE=1 SV=1
Unigene19382_All	3.213	10.273	1.71632	Molybdenum cofactor sulfurase OS=Arabidopsis thaliana OX=3702 GN=ABA3 PE=1 SV=1
CL10499.Contig1_All	4.873	15.733	1.71618	Glutamate dehydrogenase OS=Solanum lycopersicum OX=4081 GN=GDH1 PE=2 SV=1
CL9515.Contig4_All	1.126	3.616	1.71612	Tyrosine--tRNA ligase 1, cytoplasmic OS=Arabidopsis thaliana OX=3702 GN=At2g33840 PE=2 SV=1
CL4617.Contig4_All	21.153	69.59	1.71611	Formin-like protein 5 OS=Oryza sativa subsp. japonica OX=39947 GN=FH5 PE=2 SV=2
CL17178.Contig2_All	16.043	51.87	1.71492	Cytochrome c oxidase subunit 6b-1 OS=Arabidopsis thaliana OX=3702 GN=COX6B-1 PE=1 SV=1
CL2639.Contig2_All	10.276	33.383	1.71488	ATP synthase subunit gamma, mitochondrial OS=Ipomoea batatas OX=4120 GN=ATPC PE=1 SV=2
CL503.Contig1_All	20.926	66.706	1.71413	14-3-3-like protein GF14 nu OS=Arabidopsis thaliana OX=3702 GN=GRF7 PE=1 SV=1
CL15212.Contig2_All	8.24	26.64	1.71371	Aromatic aminotransferase ISS1 OS=Arabidopsis thaliana OX=3702 GN=ISS1 PE=1 SV=1
Unigene39938_All	2.63	8.653	1.71335	Boron transporter 1 OS=Arabidopsis thaliana OX=3702 GN=BOR1 PE=1 SV=1
CL13354.Contig3_All	2.793	8.93	1.71206	NA
Unigene821_All	20.97	69.12	1.71187	NA
CL3109.Contig6_All	19.06	62.78	1.71034	E3 ubiquitin-protein ligase XB3 OS=Oryza sativa subsp. japonica OX=39947 GN=XB3 PE=1 SV=1
CL16565.Contig14_All	1.063	3.376	1.7102	G-type lectin S-receptor-like serine/threonine-protein kinase At1g11330 OS=Arabidopsis thaliana OX=3702 GN=At1g11330 PE=1 SV=3
CL19147.Contig6_All	2.643	8.626	1.70864	LAG1 longevity assurance homolog 2 OS=Arabidopsis thaliana OX=3702 GN=LAG2 PE=1 SV=1
Unigene5977_All	8.223	26.246	1.70825	Glutamate synthase 1 [NADH], chloroplastic OS=Arabidopsis thaliana OX=3702 GN=GLT1 PE=1 SV=2
CL4264.Contig3_All	2.92	9.246	1.70816	RHOMBOID-like protein 10, chloroplastic OS=Arabidopsis thaliana OX=3702 GN=RBL10 PE=2 SV=1
CL6857.Contig1_All	2.066	6.676	1.70743	Transcription factor HHO6 OS=Arabidopsis thaliana OX=3702 GN=HHO6 PE=2 SV=1
CL14956.Contig2_All	1.103	3.59	1.70684	Mitochondrial outer membrane protein porin 4 OS=Arabidopsis thaliana OX=3702 GN=VDAC4 PE=1 SV=1
CL8528.Contig1_All	1.746	5.58	1.70616	Probable 2-oxoglutarate-dependent dioxygenase ANS OS=Arabidopsis thaliana OX=3702 GN=ANS PE=2 SV=1
CL6374.Contig1_All	4.626	15.023	1.70344	Sucrose synthase 2 OS=Pisum sativum OX=3888 GN=SUS2 PE=2 SV=1
CL14609.Contig1_All	3.816	12.196	1.703	Malate dehydrogenase, glyoxysomal OS=Citrullus lanatus OX=3654 PE=1 SV=1
Unigene10948_All	14.24	44.78	1.70264	Ethylene receptor 2 OS=Arabidopsis thaliana OX=3702 GN=ETR2 PE=1 SV=2
CL7369.Contig2_All	2.643	8.496	1.70257	Alpha-glucosidase OS=Spinacia oleracea OX=3562 PE=1 SV=1
CL1843.Contig12_All	1.93	6.243	1.70257	Fatty acid amide hydrolase OS=Arabidopsis thaliana OX=3702 GN=FAAH PE=1 SV=1
CL6251.Contig2_All	1.086	3.52	1.70127	NA
Unigene30077_All	1.303	4.276	1.70113	U-box domain-containing protein 36 OS=Arabidopsis thaliana OX=3702 GN=PUB36 PE=2 SV=2
Unigene50593_All	1.766	5.723	1.70066	E3 ubiquitin-protein ligase PUB24 OS=Arabidopsis thaliana OX=3702 GN=PUB24 PE=1 SV=1
CL10471.Contig3_All	11.33	35.903	1.70017	Reactive Intermediate Deaminase A, chloroplastic OS=Arabidopsis thaliana OX=3702 GN=RIDA PE=1 SV=1
Unigene13305_All	1.413	4.493	1.70004	NA
Unigene56586_All	3.116	10.17	1.69987	NA
CL8145.Contig1_All	1.366	4.336	1.69984	LEC14B protein OS=Lithospermum erythrorhizon OX=34254 PE=2 SV=1
CL2710.Contig2_All	506.69	1635.52	1.69962	Root allergen protein OS=Taraxacum officinale OX=50225 PE=1 SV=1
CL244.Contig12_All	1.19	3.783	1.69928	Cyclic pyranopterin monophosphate synthase, mitochondrial OS=Arabidopsis thaliana OX=3702 GN=CNX3 PE=1 SV=1
CL11896.Contig2_All	1.286	4.153	1.69912	Transcription factor bHLH78 OS=Arabidopsis thaliana OX=3702 GN=BHLH78 PE=1 SV=1
CL5976.Contig2_All	18.366	58.646	1.6982	NA
CL7139.Contig10_All	1.166	3.796	1.69768	Probable LRR receptor-like serine/threonine-protein kinase At1g53430 OS=Arabidopsis thaliana OX=3702 GN=At1g53430 PE=1 SV=1
Unigene26398_All	1.143	3.623	1.69683	Probable 1-deoxy-D-xylulose-5-phosphate synthase, chloroplastic OS=Capsicum annuum OX=4072 GN=TKT2 PE=2 SV=1
CL1439.Contig4_All	3.71	11.676	1.6966	Plastidic glucose transporter 4 OS=Arabidopsis thaliana OX=3702 GN=At5g16150 PE=1 SV=2
CL9894.Contig1_All	3.663	11.643	1.69577	VQ motif-containing protein 22 OS=Arabidopsis thaliana OX=3702 GN=VQ22 PE=2 SV=1
Unigene161633_All	8.97	29.553	1.69569	Amino acid transporter AVT6A OS=Arabidopsis thaliana OX=3702 GN=AVT6A PE=2 SV=1
CL6405.Contig5_All	2.406	7.956	1.69491	Crocetin glucosyltransferase 3 OS=Crocus sativus OX=82528 GN=GLT3 PE=1 SV=1
CL13780.Contig1_All	1.573	5.076	1.6948	Probable nucleoredoxin 2 OS=Oryza sativa subsp. japonica OX=39947 GN=Os01g0794400 PE=2 SV=1
Unigene7123_All	2.72	8.673	1.69445	Mitogen-activated protein kinase 7 OS=Arabidopsis thaliana OX=3702 GN=MPK7 PE=1 SV=2
CL18109.Contig1_All	4.073	12.796	1.69402	ABC transporter I family member 6, chloroplastic OS=Arabidopsis thaliana OX=3702 GN=ABCI6 PE=1 SV=1
Unigene21761_All	10.21	31.93	1.69391	Ethylene receptor 2 OS=Arabidopsis thaliana OX=3702 GN=ETR2 PE=1 SV=2
CL11179.Contig4_All	5.503	17.523	1.69386	Thioredoxin O1, mitochondrial OS=Arabidopsis thaliana OX=3702 GN=At2g35010 PE=1 SV=1
CL5900.Contig6_All	1.566	4.973	1.69384	Protein TRANSPORT INHIBITOR RESPONSE 1 OS=Arabidopsis thaliana OX=3702 GN=TIR1 PE=1 SV=2
CL1919.Contig4_All	1.89	6.08	1.69327	NA
Unigene56130_All	10.926	34.906	1.69302	Cytochrome b-c1 complex subunit 9 OS=Solanum tuberosum OX=4113 PE=1 SV=1
Unigene45686_All	4.4	13.903	1.69281	Pyruvate dehydrogenase E1 component subunit beta-3, chloroplastic OS=Arabidopsis thaliana OX=3702 GN=E1-BETA-2 PE=2 SV=1
CL651.Contig8_All	4.57	14.686	1.69106	6-phosphogluconate dehydrogenase, decarboxylating 1, chloroplastic OS=Arabidopsis thaliana OX=3702 GN=PGD1 PE=1 SV=1
CL252.Contig4_All	2.853	9.033	1.69103	Glutamate dehydrogenase A OS=Nicotiana plumbaginifolia OX=4092 GN=GDHA PE=2 SV=1
CL13697.Contig2_All	39.766	126.706	1.69089	ATP synthase subunit beta, mitochondrial OS=Nicotiana plumbaginifolia OX=4092 GN=ATPB PE=1 SV=1
CL3855.Contig16_All	6.416	20.13	1.68956	NADH--cytochrome b5 reductase 1 OS=Arabidopsis thaliana OX=3702 GN=CBR1 PE=1 SV=1
Unigene12248_All	3.97	12.573	1.68898	Probable receptor-like protein kinase At5g38990 OS=Arabidopsis thaliana OX=3702 GN=At5g38990 PE=2 SV=1
CL15295.Contig2_All	7.346	23.3	1.68863	Probable aldehyde dehydrogenase OS=Linum usitatissimum OX=4006 GN=FIS1 PE=2 SV=1
Unigene24453_All	2.856	8.976	1.6884	E3 ubiquitin-protein ligase COP1 OS=Arabidopsis thaliana OX=3702 GN=COP1 PE=1 SV=2
CL6448.Contig4_All	1.306	4.13	1.68703	Sulfate transporter 1.2 OS=Arabidopsis thaliana OX=3702 GN=SULTR1;2 PE=1 SV=1
Unigene416_All	1.146	3.613	1.68411	NA
CL8692.Contig1_All	4.683	14.896	1.68309	Protein PYRICULARIA ORYZAE RESISTANCE 21 OS=Oryza sativa subsp. indica OX=39946 GN=PI21 PE=4 SV=1
CL17714.Contig2_All	1.17	3.94	1.68286	Probable 1-deoxy-D-xylulose-5-phosphate synthase 2, chloroplastic OS=Oryza sativa subsp. japonica OX=39947 GN=Os07g0190000 PE=2 SV=1
Unigene56050_All	9.026	28.383	1.6825	Peroxisomal 2,4-dienoyl-CoA reductase OS=Arabidopsis thaliana OX=3702 GN=At3g12800 PE=2 SV=1
CL11457.Contig1_All	1.64	5.203	1.68247	Metal tolerance protein B OS=Arabidopsis thaliana OX=3702 GN=MTPB PE=2 SV=1
CL13440.Contig1_All	2.73	8.7	1.68221	NA
CL13697.Contig3_All	10.756	34.06	1.68211	ATP synthase subunit beta, mitochondrial OS=Zea mays OX=4577 GN=ATPB PE=2 SV=1
CL531.Contig5_All	1.396	4.45	1.6821	NA
CL5725.Contig2_All	3.74	11.853	1.68186	NA
CL8560.Contig1_All	2.566	8.11	1.68185	NA
Unigene9984_All	3.993	12.626	1.68154	E3 ubiquitin-protein ligase COP1 OS=Arabidopsis thaliana OX=3702 GN=COP1 PE=1 SV=2
Unigene81_All	1.416	4.523	1.68127	Transmembrane 9 superfamily member 8 OS=Arabidopsis thaliana OX=3702 GN=TMN8 PE=2 SV=1
CL1995.Contig5_All	1.87	6.066	1.68089	(S)-2-hydroxy-acid oxidase GLO1 OS=Arabidopsis thaliana OX=3702 GN=GLO1 PE=1 SV=1
CL940.Contig1_All	50.753	159.913	1.68036	Carotenoid 9,10(9',10')-cleavage dioxygenase 1 OS=Pisum sativum OX=3888 GN=CCD1 PE=2 SV=1
Unigene45646_All	27.483	86.853	1.68017	NADH dehydrogenase [ubiquinone] 1 beta subcomplex subunit 8, mitochondrial OS=Arabidopsis thaliana OX=3702 GN=At5g47570 PE=2 SV=1
CL1266.Contig23_All	1.256	3.96	1.68009	ATPase family AAA domain-containing protein FIGL1 OS=Arabidopsis thaliana OX=3702 GN=FIGL1 PE=2 SV=2
CL8891.Contig1_All	2.336	7.333	1.67991	Nudix hydrolase 24, chloroplastic OS=Arabidopsis thaliana OX=3702 GN=NUDT24 PE=2 SV=1
CL18059.Contig4_All	2.436	7.603	1.6798	Cyclin-C1-1 OS=Oryza sativa subsp. japonica OX=39947 GN=Os09g0504400 PE=2 SV=1
CL7040.Contig3_All	2.483	7.843	1.67947	Enoyl-CoA hydratase 2, peroxisomal OS=Arabidopsis thaliana OX=3702 GN=ECH2 PE=1 SV=1
CL503.Contig13_All	20.03	62.176	1.67937	14-3-3-like protein GF14 nu OS=Arabidopsis thaliana OX=3702 GN=GRF7 PE=1 SV=1
CL4270.Contig3_All	4.226	13.523	1.67929	Probable sodium/metabolite cotransporter BASS5, chloroplastic OS=Oryza sativa subsp. indica OX=39946 GN=BASS5 PE=3 SV=1
Unigene40157_All	2.963	9.756	1.67719	Taxadien-5-alpha-ol O-acetyltransferase OS=Taxus wallichiana var. chinensis OX=29808 PE=2 SV=1
CL6724.Contig2_All	1.506	4.716	1.67692	30S ribosomal protein S1, chloroplastic OS=Spinacia oleracea OX=3562 GN=RPS1 PE=1 SV=1
Unigene40122_All	3.89	12.73	1.67524	Potassium transporter 5 OS=Arabidopsis thaliana OX=3702 GN=POT5 PE=1 SV=1
Unigene8823_All	1.793	5.646	1.67447	Flavin-containing monooxygenase FMO GS-OX5 OS=Arabidopsis thaliana OX=3702 GN=FMOGS-OX5 PE=1 SV=2
CL13749.Contig3_All	2.266	7.03	1.67444	Serine/threonine-protein kinase STY46 OS=Arabidopsis thaliana OX=3702 GN=STY46 PE=1 SV=1
CL5692.Contig1_All	15.383	47.86	1.67324	5'-methylthioadenosine/S-adenosylhomocysteine nucleosidase 2 OS=Arabidopsis thaliana OX=3702 GN=MTN2 PE=1 SV=1
Unigene889_All	3.626	11.383	1.67305	NA
CL5783.Contig4_All	4.456	13.953	1.67268	Probable mitochondrial-processing peptidase subunit beta, mitochondrial OS=Arabidopsis thaliana OX=3702 GN=At3g02090 PE=1 SV=2
CL11312.Contig5_All	2.47	7.98	1.67241	NA
CL7137.Contig1_All	14.186	44.326	1.6709	Aquaporin SIP1-2 OS=Zea mays OX=4577 GN=SIP1-2 PE=2 SV=1
CL19455.Contig3_All	1.696	5.326	1.6703	NA
CL5421.Contig5_All	2.356	7.316	1.66938	Plastid-lipid-associated protein 6, chloroplastic OS=Arabidopsis thaliana OX=3702 GN=PAP6 PE=1 SV=1
Unigene38236_All	1.8	5.616	1.66779	Farnesyl pyrophosphate synthase 1 OS=Parthenium argentatum OX=35935 GN=FPS1 PE=2 SV=1
CL1117.Contig3_All	12.126	37.696	1.66622	Succinate dehydrogenase [ubiquinone] flavoprotein subunit 1, mitochondrial OS=Arabidopsis thaliana OX=3702 GN=SDH1-1 PE=1 SV=1
CL17228.Contig2_All	1.053	3.27	1.66618	ADP-glucose phosphorylase OS=Arabidopsis thaliana OX=3702 GN=At5g18200 PE=1 SV=1
Unigene56001_All	2.98	9.396	1.66573	NA
CL2020.Contig5_All	1.4	4.336	1.66523	Phospholipid-transporting ATPase 1 OS=Arabidopsis thaliana OX=3702 GN=ALA1 PE=2 SV=1
Unigene55976_All	6.52	20.126	1.66376	NA
CL18864.Contig1_All	1.363	4.263	1.66361	BTB/POZ domain-containing protein At3g09030 OS=Arabidopsis thaliana OX=3702 GN=At3g09030 PE=2 SV=1
Unigene15681_All	2.17	6.776	1.66254	Bifunctional 3-dehydroquinate dehydratase/shikimate dehydrogenase, chloroplastic OS=Arabidopsis thaliana OX=3702 GN=EMB3004 PE=1 SV=1
Unigene18452_All	1.936	6.17	1.6622	Probable alpha,alpha-trehalose-phosphate synthase [UDP-forming] 10 OS=Arabidopsis thaliana OX=3702 GN=TPS10 PE=2 SV=1
Unigene30173_All	1.45	4.533	1.66181	(-)-isopiperitenol/(-)-carveol dehydrogenase, mitochondrial OS=Mentha piperita OX=34256 PE=1 SV=1
Unigene8815_All	1.463	4.543	1.66023	NA
Unigene22702_All	9.453	29.803	1.65975	Cytochrome P450 93A3 OS=Glycine max OX=3847 GN=CYP93A3 PE=2 SV=1
Unigene24277_All	1.95	6.09	1.65895	Amino acid transporter AVT6A OS=Arabidopsis thaliana OX=3702 GN=AVT6A PE=2 SV=1
CL19505.Contig16_All	1.396	4.283	1.65837	B3 domain-containing protein Os03g0184500 OS=Oryza sativa subsp. japonica OX=39947 GN=Os03g0184500 PE=2 SV=1
CL306.Contig3_All	7.936	24.39	1.65808	Hydroxymethylglutaryl-CoA synthase OS=Arabidopsis thaliana OX=3702 GN=HMGS PE=1 SV=2
CL7272.Contig1_All	9.296	28.56	1.65708	Pyruvate kinase 1, cytosolic OS=Oryza sativa subsp. indica OX=39946 GN=OsI_35105 PE=3 SV=1
CL5392.Contig2_All	10.393	32.766	1.6563	Uncharacterized mitochondrial protein AtMg00820 OS=Arabidopsis thaliana OX=3702 GN=AtMg00820 PE=4 SV=1
CL18798.Contig2_All	2.05	6.4	1.65591	Nicotinamide adenine dinucleotide transporter 1, chloroplastic OS=Arabidopsis thaliana OX=3702 GN=NDT1 PE=1 SV=2
CL17323.Contig25_All	17.286	54.726	1.65591	Mannitol dehydrogenase (Fragment) OS=Petroselinum crispum OX=4043 GN=ELI3 PE=2 SV=1
CL1856.Contig1_All	1.173	3.59	1.65507	NA
Unigene35212_All	1.14	3.566	1.65448	NA
CL6734.Contig6_All	5.703	17.71	1.65425	Phosphomannomutase OS=Glycine max OX=3847 PE=2 SV=1
Unigene7677_All	1.883	5.916	1.65349	Auxin-induced protein PCNT115 OS=Nicotiana tabacum OX=4097 PE=2 SV=1
CL941.Contig6_All	3.203	9.85	1.653	Probable low-specificity L-threonine aldolase 1 OS=Arabidopsis thaliana OX=3702 GN=THA1 PE=1 SV=1
Unigene31412_All	1.983	6.156	1.653	Polyadenylate-binding protein-interacting protein 11 OS=Arabidopsis thaliana OX=3702 GN=CID11 PE=2 SV=1
CL12149.Contig2_All	5.38	16.893	1.6529	ATP synthase 6 kDa subunit, mitochondrial (Fragment) OS=Solanum tuberosum OX=4113 PE=1 SV=1
CL18903.Contig9_All	19.94	61.823	1.65288	Catalase OS=Helianthus annuus OX=4232 PE=2 SV=1
CL7500.Contig4_All	2.396	7.503	1.65267	Receptor-like serine/threonine-protein kinase ALE2 OS=Arabidopsis thaliana OX=3702 GN=ALE2 PE=1 SV=1
CL5932.Contig2_All	13.583	41.6	1.65159	Alcohol dehydrogenase-like 7 OS=Arabidopsis thaliana OX=3702 GN=At5g42250 PE=2 SV=1
CL409.Contig1_All	5.473	17.51	1.65146	Transcription factor MYB13 OS=Arabidopsis thaliana OX=3702 GN=MYB13 PE=2 SV=1
Unigene24077_All	34.233	105.573	1.6513	Soluble inorganic pyrophosphatase PPA1 OS=Solanum tuberosum OX=4113 GN=PPA1 PE=1 SV=1
Unigene15598_All	10.17	31.16	1.65057	Probable E3 ubiquitin-protein ligase HIP1 OS=Oryza sativa subsp. japonica OX=39947 GN=HIP1 PE=1 SV=2
Unigene20993_All	4.55	14.3	1.64966	G-type lectin S-receptor-like serine/threonine-protein kinase B120 OS=Arabidopsis thaliana OX=3702 GN=B120 PE=2 SV=1
Unigene55920_All	66.19	204.746	1.64932	Cystathionine gamma-synthase 1, chloroplastic OS=Arabidopsis thaliana OX=3702 GN=CGS1 PE=1 SV=3
CL19042.Contig2_All	1.986	6.066	1.64911	Probable ribose-5-phosphate isomerase 2 OS=Arabidopsis thaliana OX=3702 GN=RPI2 PE=1 SV=1
Unigene17144_All	1.11	3.423	1.64894	ADP-ribosylation factor-like protein 8a OS=Arabidopsis thaliana OX=3702 GN=ARL8A PE=2 SV=1
CL203.Contig2_All	2.16	6.873	1.64882	Serine/threonine-protein kinase PCRK2 OS=Arabidopsis thaliana OX=3702 GN=PCRK2 PE=1 SV=1
CL9536.Contig1_All	17.59	53.826	1.64793	Abscisic acid receptor PYL4 OS=Arabidopsis thaliana OX=3702 GN=PYL4 PE=1 SV=1
Unigene45073_All	3.03	9.186	1.64712	Ethylene receptor OS=Prunus persica OX=3760 GN=ETR1 PE=2 SV=1
Unigene40398_All	2.813	8.756	1.64688	NA
Unigene35490_All	17.36	53.21	1.64672	Protein disulfide-isomerase OS=Datisca glomerata OX=34297 GN=PDI PE=2 SV=1
Unigene139520_All	4.53	13.98	1.64612	#N/A
Unigene80545_All	2.03	6.25	1.64596	Protein NUCLEAR FUSION DEFECTIVE 4 OS=Arabidopsis thaliana OX=3702 GN=NFD4 PE=3 SV=1
Unigene16668_All	8.25	25.493	1.64583	Short-chain dehydrogenase TIC 32, chloroplastic OS=Arabidopsis thaliana OX=3702 GN=TIC32 PE=2 SV=1
CL15295.Contig1_All	9.786	30.066	1.64566	Delta-1-pyrroline-5-carboxylate dehydrogenase 12A1, mitochondrial OS=Arabidopsis thaliana OX=3702 GN=ALDH12A1 PE=2 SV=1
CL7922.Contig3_All	2.006	6.123	1.6454	Uncharacterized protein At2g27730, mitochondrial OS=Arabidopsis thaliana OX=3702 GN=At2g27730 PE=1 SV=1
Unigene50924_All	1.4	4.516	1.64502	Protein C2-DOMAIN ABA-RELATED 9 OS=Arabidopsis thaliana OX=3702 GN=CAR9 PE=2 SV=1
Unigene35378_All	2.033	6.396	1.64421	Probable fructokinase-7 OS=Arabidopsis thaliana OX=3702 GN=At5g51830 PE=1 SV=1
Unigene45489_All	5.833	17.663	1.64354	O-fucosyltransferase 23 OS=Arabidopsis thaliana OX=3702 GN=OFUT23 PE=2 SV=1
Unigene50629_All	1.22	3.78	1.64354	Glyceraldehyde-3-phosphate dehydrogenase GAPCP2, chloroplastic OS=Arabidopsis thaliana OX=3702 GN=GAPCP2 PE=2 SV=1
CL8560.Contig2_All	3.08	9.326	1.64318	NA
CL7130.Contig3_All	5.623	17.423	1.6419	Succinate dehydrogenase subunit 3-1, mitochondrial OS=Arabidopsis thaliana OX=3702 GN=SDH3-1 PE=1 SV=1
CL9400.Contig4_All	32.486	101.15	1.64144	ATPase 4, plasma membrane-type OS=Arabidopsis thaliana OX=3702 GN=AHA4 PE=2 SV=2
CL4242.Contig4_All	1.593	4.86	1.64125	CBS domain-containing protein CBSX6 OS=Arabidopsis thaliana OX=3702 GN=CBSX6 PE=1 SV=1
Unigene390_All	1.38	4.23	1.64066	Putative glucose-6-phosphate 1-epimerase OS=Cenchrus ciliaris OX=35872 PE=2 SV=1
Unigene45444_All	1.646	5.07	1.64066	Nudix hydrolase 2 OS=Arabidopsis thaliana OX=3702 GN=NUDT2 PE=1 SV=1
CL12030.Contig3_All	1.946	6.003	1.63978	Alpha-mannosidase 2 OS=Arabidopsis thaliana OX=3702 GN=GMII PE=1 SV=1
CL4005.Contig2_All	4.36	13.35	1.63934	E3 ubiquitin-protein ligase SDIR1 OS=Arabidopsis thaliana OX=3702 GN=SDIR1 PE=1 SV=1
Unigene35574_All	2.7	8.263	1.63871	Diacylglycerol O-acyltransferase 2D OS=Glycine max OX=3847 GN=DGAT2D PE=1 SV=1
CL8476.Contig3_All	2.04	6.47	1.63815	5'-adenylylsulfate reductase 3, chloroplastic OS=Arabidopsis thaliana OX=3702 GN=APR3 PE=2 SV=2
CL6314.Contig2_All	1	3.03	1.63726	Nicotinamide adenine dinucleotide transporter 2, mitochondrial OS=Arabidopsis thaliana OX=3702 GN=NDT2 PE=1 SV=1
CL1186.Contig11_All	1.05	3.356	1.6371	Cell division cycle protein 48 homolog OS=Glycine max OX=3847 GN=CDC48 PE=2 SV=1
CL6905.Contig5_All	7.586	23.216	1.63674	NA
Unigene56010_All	1.903	5.856	1.63662	Gamma-glutamylcyclotransferase 2-3 OS=Arabidopsis thaliana OX=3702 GN=GGCT2;3 PE=1 SV=1
Unigene727_All	31.726	96.876	1.63586	NA
CL13964.Contig1_All	2.853	9.01	1.6352	Thioredoxin M1, chloroplastic OS=Oryza sativa subsp. japonica OX=39947 GN=Os02g0639900 PE=2 SV=1
Unigene61151_All	9.466	29.173	1.6352	Biotin carboxylase 1, chloroplastic OS=Populus trichocarpa OX=3694 GN=POPTRDRAFT_831870 PE=2 SV=1
CL4522.Contig6_All	18.903	56.746	1.63474	Dihydrolipoyllysine-residue succinyltransferase component of 2-oxoglutarate dehydrogenase complex 1, mitochondrial OS=Arabidopsis thaliana OX=3702 GN=At5g55070 PE=1 SV=1
CL2052.Contig6_All	8.156	24.723	1.6342	Cytochrome b5 isoform E OS=Arabidopsis thaliana OX=3702 GN=CYTB5-E PE=1 SV=2
Unigene40556_All	7.516	22.93	1.63411	Transcription factor bHLH148 OS=Arabidopsis thaliana OX=3702 GN=BHLH148 PE=1 SV=1
Unigene25664_All	1.36	4.293	1.6341	L-type lectin-domain containing receptor kinase V.9 OS=Arabidopsis thaliana OX=3702 GN=LECRK59 PE=2 SV=1
CL14934.Contig4_All	5.816	17.443	1.63353	Monothiol glutaredoxin-S15, mitochondrial OS=Arabidopsis thaliana OX=3702 GN=GRXS15 PE=1 SV=2
CL5215.Contig2_All	3.766	12.226	1.63344	Probable carboxylesterase 15 OS=Arabidopsis thaliana OX=3702 GN=CXE15 PE=2 SV=1
CL23.Contig6_All	12.83	39.063	1.6332	ATP synthase subunit O, mitochondrial OS=Ipomoea batatas OX=4120 PE=1 SV=1
Unigene29240_All	1.306	3.963	1.63312	SUMO-conjugating enzyme UBC9 OS=Arabidopsis thaliana OX=3702 GN=UBC9 PE=1 SV=1
CL25.Contig24_All	27.336	82.78	1.63304	Berberine bridge enzyme-like 24 OS=Arabidopsis thaliana OX=3702 GN=At5g44380 PE=2 SV=1
CL636.Contig7_All	57.166	180.25	1.63229	Probable cysteine protease RD21B OS=Arabidopsis thaliana OX=3702 GN=RD21B PE=1 SV=1
Unigene15466_All	1.08	3.25	1.63218	Probable strigolactone esterase DAD2 OS=Petunia hybrida OX=4102 GN=DAD2 PE=1 SV=1
CL15113.Contig8_All	1.343	4.046	1.63162	LysM domain receptor-like kinase 3 OS=Medicago truncatula OX=3880 GN=LYK3 PE=1 SV=1
Unigene17327_All	2.516	7.686	1.63118	Probable carboxylesterase 18 OS=Arabidopsis thaliana OX=3702 GN=CXE18 PE=1 SV=1
CL6144.Contig4_All	14.046	42.7	1.63104	NEP1-interacting protein-like 1 OS=Arabidopsis thaliana OX=3702 GN=ATL27 PE=2 SV=1
Unigene30343_All	3.25	9.976	1.63045	NA
CL5771.Contig10_All	5.583	16.963	1.63024	Delta-1-pyrroline-5-carboxylate synthase OS=Actinidia deliciosa OX=3627 PE=2 SV=1
CL13764.Contig1_All	4.026	12.563	1.63021	Glycerol kinase OS=Arabidopsis thaliana OX=3702 GN=GLPK PE=1 SV=1
Unigene17199_All	3.253	9.996	1.6301	Cytochrome P450 93A3 OS=Glycine max OX=3847 GN=CYP93A3 PE=2 SV=1
CL18873.Contig1_All	10.756	32.533	1.6299	Endonuclease 4 OS=Arabidopsis thaliana OX=3702 GN=ENDO4 PE=1 SV=1
CL15402.Contig1_All	2.883	8.87	1.62895	#N/A
CL7847.Contig1_All	18.876	56.873	1.62831	3-isopropylmalate dehydratase large subunit, chloroplastic OS=Arabidopsis thaliana OX=3702 GN=IIL1 PE=1 SV=1
CL3695.Contig8_All	2.923	8.853	1.62828	Ethylene receptor OS=Prunus persica OX=3760 GN=ETR1 PE=2 SV=1
Unigene5527_All	1.146	3.49	1.62798	Flavin-containing monooxygenase FMO GS-OX-like 4 OS=Arabidopsis thaliana OX=3702 GN=At1g62600 PE=2 SV=1
CL19731.Contig2_All	2.686	8.153	1.62754	Cytochrome c1-1, heme protein, mitochondrial OS=Solanum tuberosum OX=4113 GN=CYCL PE=2 SV=1
CL4518.Contig36_All	1.863	5.676	1.62718	Mediator of RNA polymerase II transcription subunit 33A OS=Arabidopsis thaliana OX=3702 GN=MED33A PE=1 SV=1
Unigene21498_All	1.816	5.493	1.62675	Protein POLLEN DEFECTIVE IN GUIDANCE 1 OS=Arabidopsis thaliana OX=3702 GN=POD1 PE=1 SV=1
CL8666.Contig2_All	2.133	6.563	1.62635	Serine/arginine-rich splicing factor RSZ22 OS=Arabidopsis thaliana OX=3702 GN=RSZ22 PE=1 SV=1
Unigene12925_All	118.72	357.933	1.62508	Cytochrome b5 isoform E OS=Arabidopsis thaliana OX=3702 GN=CYTB5-E PE=1 SV=2
CL17345.Contig3_All	4.523	13.61	1.62417	CDPK-related kinase 3 OS=Arabidopsis thaliana OX=3702 GN=CRK3 PE=1 SV=1
CL2490.Contig5_All	2.043	6.18	1.62416	NA
Unigene40688_All	4.7	14.236	1.6239	RNA-binding protein 1 OS=Arabidopsis thaliana OX=3702 GN=RBP1 PE=2 SV=1
CL17703.Contig3_All	4.25	12.663	1.62388	Cysteine-rich receptor-like protein kinase 2 OS=Arabidopsis thaliana OX=3702 GN=CRK2 PE=1 SV=1
Unigene12583_All	2.306	7.073	1.62376	Dicarboxylate transporter 2.1, chloroplastic OS=Arabidopsis thaliana OX=3702 GN=DIT2-1 PE=1 SV=1
CL20062.Contig58_All	195.96	591.82	1.62365	Cystathionine gamma-synthase 1, chloroplastic OS=Arabidopsis thaliana OX=3702 GN=CGS1 PE=1 SV=3
Unigene30683_All	7.053	21.343	1.62358	Aspartokinase 1, chloroplastic OS=Arabidopsis thaliana OX=3702 GN=AK1 PE=1 SV=1
CL23.Contig5_All	13.923	42.25	1.62347	ATP synthase subunit O, mitochondrial OS=Ipomoea batatas OX=4120 PE=1 SV=1
CL154.Contig7_All	4.636	14.043	1.6232	Auxin response factor 7 OS=Arabidopsis thaliana OX=3702 GN=ARF7 PE=1 SV=2
Unigene28525_All	2.003	5.98	1.62296	Beta-1,3-galactosyltransferase GALT1 OS=Arabidopsis thaliana OX=3702 GN=GALT1 PE=1 SV=1
CL1173.Contig1_All	1.7	5.416	1.622	NA
CL845.Contig51_All	110.356	332.626	1.62152	Alcohol dehydrogenase 3 OS=Solanum tuberosum OX=4113 GN=ADH3 PE=2 SV=1
Unigene65862_All	1.103	3.346	1.62149	1,4-dihydroxy-2-naphthoyl-CoA synthase, peroxisomal OS=Arabidopsis thaliana OX=3702 GN=MENB PE=1 SV=2
CL2717.Contig8_All	6.153	18.44	1.6212	Ribulose-phosphate 3-epimerase, cytoplasmic isoform OS=Oryza sativa subsp. japonica OX=39947 GN=Os09g0505700 PE=1 SV=1
Unigene26206_All	2.336	7.03	1.62106	Ankyrin repeat-containing protein ITN1 OS=Arabidopsis thaliana OX=3702 GN=ITN1 PE=1 SV=1
CL4532.Contig3_All	4.616	13.863	1.62017	Ankyrin repeat-containing protein At5g02620 OS=Arabidopsis thaliana OX=3702 GN=At5g02620 PE=1 SV=1
CL6734.Contig7_All	6.696	19.923	1.61968	Phosphomannomutase OS=Glycine max OX=3847 PE=2 SV=1
Unigene6845_All	6.07	18.266	1.61922	Aconitate hydratase, cytoplasmic OS=Cucurbita maxima OX=3661 PE=2 SV=1
CL17546.Contig1_All	1.296	3.913	1.61864	Chromatin remodeling protein EBS OS=Arabidopsis thaliana OX=3702 GN=EBS PE=1 SV=1
CL19095.Contig7_All	24.116	73.28	1.61861	5-methyltetrahydropteroyltriglutamate--homocysteine methyltransferase OS=Plectranthus scutellarioides OX=4142 GN=MET PE=1 SV=2
CL2766.Contig1_All	2.013	5.983	1.61857	14-3-3-like protein OS=Lilium longiflorum OX=4690 PE=2 SV=1
Unigene40694_All	7.446	22.956	1.61853	NA
CL12333.Contig2_All	2.056	6.206	1.61813	Receptor protein kinase-like protein ZAR1 OS=Arabidopsis thaliana OX=3702 GN=ZAR1 PE=1 SV=1
Unigene45497_All	2.643	7.916	1.61747	Flavin-containing monooxygenase FMO GS-OX-like 4 OS=Arabidopsis thaliana OX=3702 GN=At1g62600 PE=2 SV=1
Unigene40704_All	10.1	31.38	1.61682	NA
CL17656.Contig2_All	3.346	9.923	1.61645	4-coumarate--CoA ligase-like 9 OS=Arabidopsis thaliana OX=3702 GN=4CLL9 PE=1 SV=2
CL10398.Contig4_All	1.886	5.776	1.61577	Phosphoenolpyruvate/phosphate translocator 2, chloroplastic OS=Oryza sativa subsp. japonica OX=39947 GN=PPT2 PE=2 SV=1
CL2174.Contig1_All	1.833	5.533	1.61549	Probable LRR receptor-like serine/threonine-protein kinase At2g16250 OS=Arabidopsis thaliana OX=3702 GN=At2g16250 PE=1 SV=1
CL13581.Contig2_All	16.233	48.796	1.61488	Gamma aminobutyrate transaminase 3, chloroplastic OS=Solanum lycopersicum OX=4081 GN=GABA-TP3 PE=1 SV=1
CL11433.Contig2_All	3.176	9.5	1.6148	Protein SRG1 OS=Arabidopsis thaliana OX=3702 GN=SRG1 PE=2 SV=1
CL12752.Contig2_All	6.116	18.566	1.61415	Succinate--CoA ligase [ADP-forming] subunit beta, mitochondrial OS=Arabidopsis thaliana OX=3702 GN=At2g20420 PE=1 SV=1
Unigene178246_All	1.633	4.856	1.614	NA
Unigene118091_All	21.163	62.883	1.61299	Citrate synthase, glyoxysomal OS=Cucurbita maxima OX=3661 PE=1 SV=1
CL4904.Contig1_All	1.183	3.523	1.61265	UDP-glycosyltransferase 76H1 OS=Stevia rebaudiana OX=55670 GN=UGT76H1 PE=2 SV=1
CL14900.Contig2_All	1.53	4.52	1.61237	Stearoyl-[acyl-carrier-protein] 9-desaturase, chloroplastic OS=Carthamus tinctorius OX=4222 PE=1 SV=1
Unigene55378_All	10.333	30.583	1.61228	Serine/threonine-protein phosphatase PP1 OS=Oryza sativa subsp. japonica OX=39947 GN=Os03g0268000 PE=2 SV=2
CL2694.Contig4_All	17.04	51.593	1.61182	Isoflavone reductase homolog PCBER OS=Populus trichocarpa OX=3694 GN=PCBER PE=1 SV=1
Unigene35544_All	4.3	12.8	1.61148	30S ribosomal protein S9, chloroplastic OS=Spinacia oleracea OX=3562 GN=PRPS9 PE=1 SV=2
CL18045.Contig1_All	2.066	6.103	1.60995	Phosphatidylinositol N-acetylglucosaminyltransferase subunit P OS=Arabidopsis thaliana OX=3702 GN=At1g61280 PE=2 SV=1
CL14395.Contig3_All	1.113	3.3	1.60983	#N/A
CL5783.Contig6_All	31.03	93.11	1.60874	Probable mitochondrial-processing peptidase subunit beta, mitochondrial OS=Arabidopsis thaliana OX=3702 GN=At3g02090 PE=1 SV=2
Unigene61205_All	13.496	40.466	1.60851	Outer envelope pore protein 16, chloroplastic OS=Pisum sativum OX=3888 GN=OEP16 PE=1 SV=1
CL10141.Contig3_All	1.23	3.663	1.60845	Chloroplast processing peptidase OS=Arabidopsis thaliana OX=3702 GN=PLSP1 PE=2 SV=2
CL7650.Contig2_All	7.583	22.443	1.60654	F-box protein PP2-A13 OS=Arabidopsis thaliana OX=3702 GN=PP2A13 PE=1 SV=1
Unigene478_All	1.25	3.843	1.60642	NifU-like protein 3, chloroplastic OS=Arabidopsis thaliana OX=3702 GN=NIFU3 PE=2 SV=1
CL19489.Contig28_All	4.51	13.493	1.60638	Protein DETOXIFICATION 31 OS=Arabidopsis thaliana OX=3702 GN=DTX31 PE=2 SV=1
CL3625.Contig1_All	3.566	10.633	1.6061	ATP-dependent Clp protease proteolytic subunit 4, chloroplastic OS=Arabidopsis thaliana OX=3702 GN=CLPP4 PE=1 SV=1
CL203.Contig5_All	9.826	28.916	1.60599	Probable E3 ubiquitin-protein ligase HIP1 OS=Oryza sativa subsp. japonica OX=39947 GN=HIP1 PE=1 SV=2
CL17345.Contig2_All	1.64	4.843	1.60582	CDPK-related kinase 4 OS=Arabidopsis thaliana OX=3702 GN=CRK4 PE=1 SV=1
CL5783.Contig2_All	6.256	18.84	1.6057	Probable mitochondrial-processing peptidase subunit beta, mitochondrial OS=Arabidopsis thaliana OX=3702 GN=At3g02090 PE=1 SV=2
CL13543.Contig3_All	1.2	3.62	1.60512	Caffeoylshikimate esterase OS=Arabidopsis thaliana OX=3702 GN=CSE PE=1 SV=1
CL19172.Contig11_All	31.466	96.01	1.60423	Short-chain dehydrogenase TIC 32, chloroplastic OS=Arabidopsis thaliana OX=3702 GN=TIC32 PE=2 SV=1
CL14795.Contig1_All	1.013	3.023	1.60393	NA
CL13780.Contig2_All	2.946	9.113	1.60381	Probable nucleoredoxin 2 OS=Oryza sativa subsp. japonica OX=39947 GN=Os01g0794400 PE=2 SV=1
CL8402.Contig8_All	3.82	11.476	1.60333	Flavin-containing monooxygenase FMO GS-OX-like 2 OS=Arabidopsis thaliana OX=3702 GN=At1g12200 PE=2 SV=1
CL19489.Contig39_All	55.91	164.966	1.60286	Protein PIN-LIKES 7 OS=Arabidopsis thaliana OX=3702 GN=PILS7 PE=2 SV=1
CL4270.Contig9_All	7.856	23.923	1.60223	Probable sodium/metabolite cotransporter BASS5, chloroplastic OS=Oryza sativa subsp. indica OX=39946 GN=BASS5 PE=3 SV=1
CL19933.Contig3_All	1.626	4.79	1.60213	Probable LRR receptor-like serine/threonine-protein kinase At3g47570 OS=Arabidopsis thaliana OX=3702 GN=At3g47570 PE=2 SV=1
Unigene30552_All	24.673	73.673	1.60083	Cytochrome c oxidase subunit 6b-1 OS=Arabidopsis thaliana OX=3702 GN=COX6B-1 PE=1 SV=1
Unigene45901_All	2.776	8.373	1.60076	Mitochondrial fission 1 protein A OS=Arabidopsis thaliana OX=3702 GN=FIS1A PE=1 SV=1
Unigene389_All	3.776	11.286	1.5993	Succinate--CoA ligase [ADP-forming] subunit alpha-1, mitochondrial OS=Solanum lycopersicum OX=4081 GN=SCOA PE=1 SV=1
CL3199.Contig16_All	1.913	5.93	1.59916	Cytochrome P450 85A1 OS=Solanum lycopersicum OX=4081 GN=CYP85A1 PE=2 SV=1
CL14791.Contig1_All	7.6	22.616	1.59867	Phosphopantetheine adenylyltransferase OS=Arabidopsis thaliana OX=3702 GN=COAD PE=1 SV=1
Unigene60936_All	1.37	4.22	1.59839	NA
Unigene66264_All	33.626	99.096	1.59761	Long chain acyl-CoA synthetase 7, peroxisomal OS=Arabidopsis thaliana OX=3702 GN=LACS7 PE=1 SV=2
CL7430.Contig10_All	17.613	51.643	1.59686	Alanine aminotransferase 2 OS=Panicum miliaceum OX=4540 PE=1 SV=1
CL8145.Contig2_All	3.566	10.806	1.59623	LEC14B protein OS=Lithospermum erythrorhizon OX=34254 PE=2 SV=1
CL17820.Contig6_All	2.47	7.243	1.59492	Cationic amino acid transporter 9, chloroplastic OS=Arabidopsis thaliana OX=3702 GN=CAT9 PE=2 SV=1
Unigene29087_All	2.32	7.01	1.59474	Spermidine synthase OS=Coffea arabica OX=13443 PE=2 SV=1
CL10883.Contig3_All	2.166	6.52	1.5938	Receptor-like protein kinase HSL1 OS=Arabidopsis thaliana OX=3702 GN=HSL1 PE=2 SV=1
CL3119.Contig2_All	4.07	12.143	1.59331	Organic cation/carnitine transporter 7 OS=Arabidopsis thaliana OX=3702 GN=OCT7 PE=2 SV=1
CL18259.Contig2_All	34.676	101.863	1.59296	Nuclear transport factor 2B OS=Arabidopsis thaliana OX=3702 GN=NTF2B PE=1 SV=1
Unigene69584_All	16.946	50.266	1.59292	Glutamate synthase [NADH], amyloplastic OS=Medicago sativa OX=3879 PE=1 SV=1
CL18932.Contig6_All	133.54	404.596	1.59282	Geraniol 8-hydroxylase OS=Swertia mussotii OX=137888 GN=CYP76B10 PE=1 SV=1
CL2020.Contig15_All	3.263	9.546	1.59214	Phospholipid-transporting ATPase 1 OS=Arabidopsis thaliana OX=3702 GN=ALA1 PE=2 SV=1
CL19945.Contig8_All	2.256	6.68	1.59188	NA
CL3725.Contig2_All	2.21	6.55	1.59155	NA
CL6822.Contig20_All	11.303	33.92	1.591	Cysteine-rich receptor-like protein kinase 3 OS=Arabidopsis thaliana OX=3702 GN=CRK3 PE=2 SV=1
CL4242.Contig2_All	4.723	13.843	1.59041	CBS domain-containing protein CBSX6 OS=Arabidopsis thaliana OX=3702 GN=CBSX6 PE=1 SV=1
CL8373.Contig2_All	31.016	93.31	1.58995	Cysteine synthase OS=Oryza sativa subsp. japonica OX=39947 GN=RCS3 PE=2 SV=1
Unigene22710_All	3.4	10.14	1.58928	Homogentisate phytyltransferase 1, chloroplastic OS=Arabidopsis thaliana OX=3702 GN=HPT1 PE=1 SV=1
CL8604.Contig1_All	9.016	26.656	1.58881	Electron transfer flavoprotein subunit beta, mitochondrial OS=Arabidopsis thaliana OX=3702 GN=ETFB PE=1 SV=1
CL3233.Contig2_All	50.386	149.413	1.58873	NA
CL4581.Contig1_All	1.86	5.42	1.58834	NA
CL10471.Contig2_All	5.81	17.123	1.58826	Reactive Intermediate Deaminase A, chloroplastic OS=Arabidopsis thaliana OX=3702 GN=RIDA PE=1 SV=1
Unigene65661_All	1.016	3.02	1.58816	8-amino-7-oxononanoate synthase OS=Arabidopsis thaliana OX=3702 GN=BIOF PE=1 SV=2
CL18035.Contig2_All	1.5	4.366	1.5877	Receptor-like protein kinase ANXUR2 OS=Arabidopsis thaliana OX=3702 GN=ANX2 PE=1 SV=1
Unigene35470_All	6.553	19.116	1.58607	D-aminoacyl-tRNA deacylase OS=Arabidopsis thaliana OX=3702 GN=GEK1 PE=1 SV=2
Unigene35627_All	37.463	109.946	1.58501	Ubiquinol-cytochrome c reductase complex 6.7 kDa protein OS=Solanum tuberosum OX=4113 PE=1 SV=2
Unigene6485_All	1.093	3.236	1.58462	Telomere repeat-binding protein 4 OS=Arabidopsis thaliana OX=3702 GN=TRP4 PE=1 SV=1
CL1069.Contig1_All	21.183	62.68	1.58449	Ethylene-responsive transcription factor 2 OS=Nicotiana tabacum OX=4097 GN=ERF2 PE=2 SV=1
Unigene5950_All	3.5	10.41	1.5841	Aconitate hydratase, cytoplasmic OS=Cucurbita maxima OX=3661 PE=2 SV=1
Unigene35104_All	2.456	7.356	1.58405	Phosphatidylinositol/phosphatidylcholine transfer protein SFH6 OS=Arabidopsis thaliana OX=3702 GN=SFH6 PE=2 SV=1
CL19692.Contig28_All	1.65	4.81	1.58352	G-type lectin S-receptor-like serine/threonine-protein kinase SD1-1 OS=Arabidopsis thaliana OX=3702 GN=SD11 PE=1 SV=1
Unigene503_All	2.556	7.863	1.58306	Berberine bridge enzyme-like 8 OS=Arabidopsis thaliana OX=3702 GN=At1g30700 PE=2 SV=1
CL5159.Contig3_All	3.123	9.176	1.58232	Receptor-like cytosolic serine/threonine-protein kinase RBK2 OS=Arabidopsis thaliana OX=3702 GN=RBK2 PE=1 SV=1
CL2998.Contig11_All	20.256	60.553	1.58208	Embryogenesis-associated protein EMB8 OS=Picea glauca OX=3330 GN=EMB8 PE=2 SV=1
CL18903.Contig10_All	368.33	1098.02	1.58156	Catalase OS=Helianthus annuus OX=4232 PE=2 SV=1
CL1117.Contig5_All	1.443	4.22	1.58116	Succinate dehydrogenase [ubiquinone] flavoprotein subunit 1, mitochondrial OS=Arabidopsis thaliana OX=3702 GN=SDH1-1 PE=1 SV=1
Unigene40130_All	1.363	4.06	1.58115	Histone H2A OS=Euphorbia esula OX=3993 PE=2 SV=1
CL5216.Contig5_All	6.39	18.94	1.58112	NADPH-dependent aldo-keto reductase, chloroplastic OS=Arabidopsis thaliana OX=3702 GN=AKR4C9 PE=1 SV=1
CL1028.Contig1_All	10.703	30.93	1.58095	Ethylene receptor 2 OS=Arabidopsis thaliana OX=3702 GN=ETR2 PE=1 SV=2
CL14934.Contig1_All	17.873	52.01	1.5801	Monothiol glutaredoxin-S15, mitochondrial OS=Arabidopsis thaliana OX=3702 GN=GRXS15 PE=1 SV=2
Unigene55681_All	2.623	7.76	1.57987	UDP-glycosyltransferase 89A2 OS=Arabidopsis thaliana OX=3702 GN=UGT89A2 PE=2 SV=1
CL33.Contig37_All	1.026	3.06	1.57913	Elicitor-responsive protein 1 OS=Oryza sativa subsp. indica OX=39946 GN=ERG1 PE=2 SV=2
CL18290.Contig3_All	3.753	11.013	1.5786	Clavaminate synthase-like protein At3g21360 OS=Arabidopsis thaliana OX=3702 GN=At3g21360 PE=1 SV=1
CL2717.Contig5_All	1.02	2.95	1.57793	Ribulose-phosphate 3-epimerase, cytoplasmic isoform OS=Oryza sativa subsp. japonica OX=39947 GN=Os09g0505700 PE=1 SV=1
Unigene8190_All	1.06	3.12	1.57788	Glutamate--cysteine ligase, chloroplastic OS=Nicotiana tabacum OX=4097 GN=GSH1 PE=2 SV=2
CL13450.Contig1_All	7.853	22.943	1.57778	2-oxoisovalerate dehydrogenase subunit beta 1, mitochondrial OS=Arabidopsis thaliana OX=3702 GN=BCDH BETA1 PE=2 SV=1
CL3869.Contig2_All	4.183	12.203	1.57775	Probable inactive receptor kinase At4g23740 OS=Arabidopsis thaliana OX=3702 GN=At4g23740 PE=1 SV=1
CL6184.Contig3_All	9.956	28.906	1.57747	Protein DETOXIFICATION 19 OS=Arabidopsis thaliana OX=3702 GN=DTX19 PE=2 SV=1
CL11514.Contig1_All	5.323	15.616	1.57743	Nudix hydrolase 19, chloroplastic OS=Arabidopsis thaliana OX=3702 GN=NUDT19 PE=1 SV=1
CL19183.Contig16_All	26.826	77.91	1.57732	NA
Unigene50723_All	2.67	7.87	1.57718	Syntaxin-31 OS=Arabidopsis thaliana OX=3702 GN=SYP31 PE=1 SV=1
CL7774.Contig2_All	6.573	19.073	1.577	Probable mitochondrial adenine nucleotide transporter BTL1 OS=Arabidopsis thaliana OX=3702 GN=At3g20240 PE=2 SV=1
CL5944.Contig1_All	7.273	21.076	1.57678	LysM domain-containing GPI-anchored protein 2 OS=Arabidopsis thaliana OX=3702 GN=LYM2 PE=1 SV=1
CL18573.Contig16_All	1.923	5.64	1.57677	Heavy metal-associated isoprenylated plant protein 28 OS=Arabidopsis thaliana OX=3702 GN=HIPP28 PE=3 SV=1
Unigene29677_All	1.333	3.933	1.57666	RNA demethylase ALKBH10B OS=Arabidopsis thaliana OX=3702 GN=ALKBH10B PE=1 SV=1
CL12752.Contig8_All	6.556	19.436	1.57536	Succinate--CoA ligase [ADP-forming] subunit beta, mitochondrial OS=Arabidopsis thaliana OX=3702 GN=At2g20420 PE=1 SV=1
CL2759.Contig10_All	7.31	21.28	1.57523	Protein Mut11 OS=Chlamydomonas reinhardtii OX=3055 GN=Mut11 PE=2 SV=1
CL2214.Contig3_All	4.493	13	1.5747	Uncharacterized protein At5g49945 OS=Arabidopsis thaliana OX=3702 GN=At5g49945 PE=2 SV=1
CL16410.Contig2_All	1.63	4.736	1.57457	AP-2 complex subunit mu OS=Arabidopsis thaliana OX=3702 GN=AP2M PE=1 SV=1
CL19720.Contig1_All	4.48	13.216	1.57441	G-type lectin S-receptor-like serine/threonine-protein kinase At1g11300 OS=Arabidopsis thaliana OX=3702 GN=At1g11300 PE=2 SV=1
CL203.Contig1_All	2.063	6.096	1.57378	Serine/threonine-protein kinase PCRK2 OS=Arabidopsis thaliana OX=3702 GN=PCRK2 PE=1 SV=1
CL1258.Contig8_All	5.133	14.806	1.57325	Metal-nicotianamine transporter YSL3 OS=Arabidopsis thaliana OX=3702 GN=YSL3 PE=2 SV=1
CL11835.Contig1_All	1.52	4.423	1.57321	WAT1-related protein At3g28050 OS=Arabidopsis thaliana OX=3702 GN=At3g28050 PE=2 SV=1
Unigene24646_All	1.5	4.356	1.57101	Pentatricopeptide repeat-containing protein At2g38420, mitochondrial OS=Arabidopsis thaliana OX=3702 GN=At2g38420 PE=2 SV=2
CL1701.Contig2_All	2.113	6.14	1.57079	Autophagy-related protein 13a OS=Arabidopsis thaliana OX=3702 GN=ATG13A PE=1 SV=1
Unigene65849_All	1.1	3.266	1.56957	Monooxygenase 2 OS=Arabidopsis thaliana OX=3702 GN=MO2 PE=2 SV=1
CL19227.Contig1_All	1.406	4.066	1.56942	CLP protease regulatory subunit CLPX1, mitochondrial OS=Arabidopsis thaliana OX=3702 GN=CLPX1 PE=2 SV=1
CL14596.Contig2_All	1.043	3.036	1.56875	NA
CL2604.Contig11_All	7.606	22.213	1.56794	NA
Unigene22464_All	1.573	4.526	1.5674	E3 ubiquitin-protein ligase COP1 OS=Arabidopsis thaliana OX=3702 GN=COP1 PE=1 SV=2
Unigene28727_All	1.88	5.486	1.56712	Phosphatidate cytidylyltransferase 4, chloroplastic OS=Arabidopsis thaliana OX=3702 GN=CDS4 PE=1 SV=1
Unigene30195_All	3.603	10.623	1.56682	Calcium uniporter protein 2, mitochondrial OS=Arabidopsis thaliana OX=3702 GN=At2g23790 PE=2 SV=1
CL19676.Contig12_All	10.623	30.726	1.56655	Pyruvate decarboxylase 1 OS=Arabidopsis thaliana OX=3702 GN=PDC1 PE=2 SV=1
CL9751.Contig4_All	1.053	3.066	1.5662	F-box/kelch-repeat protein At1g30090 OS=Arabidopsis thaliana OX=3702 GN=At1g30090 PE=2 SV=1
Unigene34325_All	3.996	11.453	1.56571	NA
CL15354.Contig2_All	2.623	7.623	1.56536	Basic leucine zipper 23 OS=Arabidopsis thaliana OX=3702 GN=BZIP23 PE=2 SV=1
Unigene45852_All	1.96	5.816	1.56517	NA
CL1390.Contig7_All	2.906	8.456	1.56507	WRKY transcription factor WRKY24 OS=Oryza sativa subsp. indica OX=39946 GN=WRKY24 PE=2 SV=1
CL1923.Contig1_All	4.29	12.546	1.56474	Phosphatase IMPL1, chloroplastic OS=Arabidopsis thaliana OX=3702 GN=IMPL1 PE=1 SV=2
Unigene35341_All	4.313	12.763	1.56462	Probable tocopherol O-methyltransferase, chloroplastic OS=Oryza sativa subsp. japonica OX=39947 GN=VTE4 PE=2 SV=1
CL3766.Contig1_All	1.976	5.713	1.56403	NA
Unigene55411_All	46.746	133.896	1.56217	E3 ubiquitin-protein ligase WAV3 OS=Arabidopsis thaliana OX=3702 GN=WAV3 PE=1 SV=1
Unigene50954_All	3.936	11.483	1.56179	Probable sugar phosphate/phosphate translocator At5g25400 OS=Arabidopsis thaliana OX=3702 GN=At5g25400 PE=2 SV=1
CL17922.Contig4_All	2.2	6.366	1.56102	Metal transporter Nramp6 OS=Arabidopsis thaliana OX=3702 GN=NRAMP6 PE=2 SV=2
Unigene18553_All	1.603	4.62	1.56051	NA
CL3718.Contig5_All	7.386	21.26	1.56005	Cytochrome b-c1 complex subunit Rieske-2, mitochondrial OS=Nicotiana tabacum OX=4097 PE=2 SV=1
CL3468.Contig1_All	6.666	19.31	1.55932	NA
CL1201.Contig1_All	13.25	38.5	1.5591	NA
Unigene29977_All	2.02	5.826	1.55782	NA
CL18441.Contig1_All	2.416	6.893	1.55776	Probable amino acid permease 7 OS=Arabidopsis thaliana OX=3702 GN=AAP7 PE=2 SV=1
CL5771.Contig9_All	2.706	7.973	1.55742	Delta-1-pyrroline-5-carboxylate synthase OS=Actinidia deliciosa OX=3627 PE=2 SV=1
CL7947.Contig2_All	3.523	10.233	1.55666	Protein ENHANCED DISEASE RESISTANCE 2 OS=Arabidopsis thaliana OX=3702 GN=EDR2 PE=2 SV=1
CL4957.Contig6_All	4.386	12.65	1.55554	60S acidic ribosomal protein P2A OS=Zea mays OX=4577 GN=RPP2A PE=1 SV=3
CL8365.Contig1_All	4.693	13.576	1.55515	Zinc finger protein BRUTUS OS=Arabidopsis thaliana OX=3702 GN=BTS PE=1 SV=1
CL682.Contig1_All	1.33	3.846	1.55515	NA
CL4064.Contig1_All	1.883	5.536	1.55454	NA
CL1121.Contig2_All	92.893	267.033	1.55439	Fructose-bisphosphate aldolase, cytoplasmic isozyme OS=Cicer arietinum OX=3827 GN=ALDC PE=2 SV=1
CL8348.Contig1_All	1.103	3.136	1.55439	NA
CL1014.Contig6_All	12.726	36.796	1.55249	Cytochrome P450 82C3 OS=Arabidopsis thaliana OX=3702 GN=CYP82C3 PE=2 SV=3
CL7774.Contig1_All	3.28	9.33	1.55166	Probable S-adenosylmethionine carrier 2, chloroplastic OS=Arabidopsis thaliana OX=3702 GN=SAMC2 PE=2 SV=1
CL1744.Contig3_All	1.06	3.016	1.55148	Dual specificity protein kinase YAK1 homolog OS=Arabidopsis thaliana OX=3702 GN=YAK1 PE=1 SV=1
CL15436.Contig2_All	3.606	10.363	1.55123	Uncharacterized protein At5g23160 OS=Arabidopsis thaliana OX=3702 GN=At5g23160 PE=2 SV=1
CL12758.Contig2_All	1.293	3.726	1.55114	Probable mediator of RNA polymerase II transcription subunit 26c OS=Arabidopsis thaliana OX=3702 GN=MED26C PE=1 SV=1
Unigene70678_All	3.216	9.233	1.55076	NA
Unigene45832_All	5.05	14.41	1.55039	Protein yippee-like At4g27745 OS=Arabidopsis thaliana OX=3702 GN=At4g27745 PE=3 SV=2
CL596.Contig2_All	1.853	5.256	1.54886	Glucose-6-phosphate 1-dehydrogenase, chloroplastic OS=Nicotiana tabacum OX=4097 PE=2 SV=1
CL1900.Contig1_All	20.343	59.953	1.548	Sugar transporter ERD6-like 16 OS=Arabidopsis thaliana OX=3702 GN=At5g18840 PE=2 SV=2
CL17960.Contig3_All	13.166	37.69	1.54754	Uncharacterized mitochondrial protein ymf17 OS=Marchantia polymorpha OX=3197 GN=YMF17 PE=4 SV=1
CL1014.Contig7_All	22.633	64.786	1.547	Cytochrome P450 82A3 OS=Glycine max OX=3847 GN=CYP82A3 PE=2 SV=1
Unigene50894_All	8.463	24.256	1.54694	ATP-dependent Clp protease proteolytic subunit-related protein 2, chloroplastic OS=Arabidopsis thaliana OX=3702 GN=CLPR2 PE=1 SV=1
Unigene61244_All	8.783	25.286	1.54649	Probable membrane-associated kinase regulator 6 OS=Arabidopsis thaliana OX=3702 GN=MAKR6 PE=2 SV=1
CL4308.Contig3_All	3.116	9.13	1.54647	AP-2 complex subunit sigma OS=Arabidopsis thaliana OX=3702 GN=AP17 PE=2 SV=1
CL9481.Contig2_All	2.406	7.026	1.54639	Zinc finger CCCH domain-containing protein 30 OS=Arabidopsis thaliana OX=3702 GN=At2g41900 PE=1 SV=2
CL19692.Contig31_All	8.583	24.616	1.54634	G-type lectin S-receptor-like serine/threonine-protein kinase At1g11300 OS=Arabidopsis thaliana OX=3702 GN=At1g11300 PE=2 SV=1
Unigene10963_All	18.526	52.4	1.54603	2,3-bisphosphoglycerate-independent phosphoglycerate mutase OS=Mesembryanthemum crystallinum OX=3544 GN=PGM1 PE=2 SV=1
CL2343.Contig1_All	10.226	29.37	1.54489	Cellulose synthase-like protein G1 OS=Arabidopsis thaliana OX=3702 GN=CSLG1 PE=2 SV=1
Unigene26739_All	2.85	8.07	1.54381	Pyruvate decarboxylase 1 OS=Arabidopsis thaliana OX=3702 GN=PDC1 PE=2 SV=1
Unigene18840_All	1.58	4.486	1.54369	NA
CL11165.Contig5_All	1.736	4.906	1.54363	Probable prolyl 4-hydroxylase 10 OS=Arabidopsis thaliana OX=3702 GN=P4H10 PE=3 SV=1
Unigene18833_All	6.89	19.563	1.54239	NA
Unigene35632_All	18.833	53.503	1.54232	ABC transporter I family member 17 OS=Arabidopsis thaliana OX=3702 GN=ABCI17 PE=2 SV=1
CL18646.Contig2_All	1.396	3.99	1.54228	Probable NADH dehydrogenase [ubiquinone] 1 alpha subcomplex subunit 12 OS=Arabidopsis thaliana OX=3702 GN=At3g03100 PE=1 SV=1
CL19227.Contig5_All	2.103	5.98	1.54213	CLP protease regulatory subunit CLPX1, mitochondrial OS=Arabidopsis thaliana OX=3702 GN=CLPX1 PE=2 SV=1
CL1119.Contig10_All	446.926	1274.27	1.542	L-ascorbate peroxidase, cytosolic OS=Pisum sativum OX=3888 GN=APX1 PE=1 SV=2
CL745.Contig1_All	25.16	71.063	1.5416	3-dehydroquinate synthase, chloroplastic OS=Actinidia chinensis OX=3625 GN=DHQS PE=1 SV=2
CL48.Contig3_All	22.376	64.203	1.54142	7-ethoxycoumarin O-deethylase OS=Helianthus tuberosus OX=4233 GN=CYP76B1 PE=1 SV=1
Unigene45971_All	33.05	94.366	1.54084	Spermidine synthase OS=Coffea arabica OX=13443 PE=2 SV=1
CL19770.Contig15_All	60.816	173.7	1.54038	4-hydroxy-3-methylbut-2-enyl diphosphate reductase, chloroplastic OS=Oryza sativa subsp. japonica OX=39947 GN=ISPH PE=2 SV=1
Unigene29254_All	1.163	3.34	1.53913	Probable serine/threonine-protein kinase SIS8 OS=Arabidopsis thaliana OX=3702 GN=SIS8 PE=1 SV=1
CL3605.Contig2_All	90.963	258	1.5388	Protein SENESCENCE-ASSOCIATED GENE 21, mitochondrial OS=Arabidopsis thaliana OX=3702 GN=SAG21 PE=2 SV=1
Unigene45865_All	6.403	18.2	1.53818	NA
CL11119.Contig1_All	5.63	15.9	1.53758	Ammonium transporter 2 member 1 OS=Oryza sativa subsp. japonica OX=39947 GN=AMT2-1 PE=2 SV=1
CL11918.Contig2_All	4.893	14.086	1.53678	TOM1-like protein 2 OS=Arabidopsis thaliana OX=3702 GN=TOL2 PE=1 SV=1
CL15205.Contig1_All	97.583	273.836	1.53623	NA
CL2668.Contig3_All	2.43	6.943	1.53586	FRIGIDA-like protein 3 OS=Arabidopsis thaliana OX=3702 GN=FRL3 PE=1 SV=1
CL6931.Contig5_All	2.41	6.826	1.5356	Cytochrome c oxidase assembly protein COX15 OS=Arabidopsis thaliana OX=3702 GN=COX15 PE=2 SV=1
Unigene55821_All	2.246	6.346	1.53465	30S ribosomal protein S5, chloroplastic OS=Spinacia oleracea OX=3562 GN=rps5 PE=1 SV=1
Unigene50725_All	3.086	8.763	1.53453	NA
CL1462.Contig4_All	16.543	46.77	1.53436	Glucose-6-phosphate/phosphate translocator 1, chloroplastic OS=Arabidopsis thaliana OX=3702 GN=GPT1 PE=2 SV=1
CL17801.Contig2_All	2.623	7.446	1.53366	Uncharacterized protein At4g19900 OS=Arabidopsis thaliana OX=3702 GN=At4g19900 PE=2 SV=1
CL19303.Contig9_All	1.69	4.8	1.53353	NA
CL1119.Contig2_All	1.156	3.26	1.53334	L-ascorbate peroxidase, cytosolic OS=Pisum sativum OX=3888 GN=APX1 PE=1 SV=2
Unigene14953_All	44.046	126.153	1.53248	Aldehyde dehydrogenase family 2 member B4, mitochondrial OS=Arabidopsis thaliana OX=3702 GN=ALDH2B4 PE=1 SV=1
CL4929.Contig1_All	5.29	15.18	1.53113	Dirigent protein 19 OS=Arabidopsis thaliana OX=3702 GN=DIR19 PE=2 SV=1
Unigene975_All	1.19	3.376	1.53096	NA
CL3695.Contig6_All	6.28	17.59	1.5301	Ethylene response sensor 1 OS=Arabidopsis thaliana OX=3702 GN=ERS1 PE=1 SV=1
CL14596.Contig1_All	1.55	4.39	1.52982	NA
CL3233.Contig9_All	246.84	705.466	1.52962	NA
Unigene35510_All	12.42	35.816	1.52952	UDP-glycosyltransferase 91C1 OS=Arabidopsis thaliana OX=3702 GN=UGT91C1 PE=2 SV=1
CL17960.Contig4_All	4.32	12.233	1.52917	Uncharacterized mitochondrial protein ymf17 OS=Marchantia polymorpha OX=3197 GN=YMF17 PE=4 SV=1
CL10091.Contig5_All	3.05	8.59	1.52861	Protein DOWNY MILDEW RESISTANCE 6 OS=Arabidopsis thaliana OX=3702 GN=DMR6 PE=1 SV=1
CL2552.Contig1_All	7.28	20.433	1.52858	Transketolase, chloroplastic OS=Zea mays OX=4577 PE=1 SV=1
CL1353.Contig1_All	1.383	3.91	1.52839	NA
Unigene51050_All	9.033	25.716	1.52818	Transcription factor ILR3 OS=Arabidopsis thaliana OX=3702 GN=ILR3 PE=1 SV=1
Unigene50923_All	5.066	14.253	1.52814	Thiamine phosphate phosphatase-like protein OS=Arabidopsis thaliana OX=3702 GN=At4g29530 PE=1 SV=1
Unigene516_All	2.59	7.343	1.52777	Ubiquinol oxidase 4, chloroplastic/chromoplastic OS=Arabidopsis thaliana OX=3702 GN=AOX4 PE=1 SV=2
CL14506.Contig1_All	4.29	12.546	1.52753	Xylose isomerase OS=Arabidopsis thaliana OX=3702 GN=XYLA PE=2 SV=2
CL551.Contig5_All	2.176	6.106	1.52684	U-box domain-containing protein 11 OS=Arabidopsis thaliana OX=3702 GN=PUB11 PE=2 SV=2
Unigene14870_All	5.16	14.373	1.52673	Raucaffricine-O-beta-D-glucosidase OS=Rauvolfia serpentina OX=4060 GN=RG PE=1 SV=1
Unigene14320_All	5.94	16.85	1.52619	Beta-xylosidase/alpha-L-arabinofuranosidase 2 OS=Medicago sativa subsp. varia OX=36902 GN=Xyl2 PE=2 SV=1
Unigene17364_All	3.413	9.576	1.52599	Aspartic proteinase-like protein 2 OS=Arabidopsis thaliana OX=3702 GN=At1g65240 PE=3 SV=2
CL5783.Contig5_All	7.926	22.486	1.52549	Probable mitochondrial-processing peptidase subunit beta, mitochondrial OS=Arabidopsis thaliana OX=3702 GN=At3g02090 PE=1 SV=2
CL1629.Contig4_All	6.613	18.713	1.52532	Phosphoenolpyruvate carboxylase OS=Flaveria pringlei OX=4226 GN=PPCA1 PE=1 SV=1
CL14506.Contig2_All	13.53	38.346	1.52512	Xylose isomerase OS=Arabidopsis thaliana OX=3702 GN=XYLA PE=2 SV=2
Unigene51043_All	2.47	6.86	1.52498	Protein BRICK 1 OS=Arabidopsis thaliana OX=3702 GN=BRK1 PE=1 SV=1
CL4991.Contig2_All	2.123	6.01	1.52486	NA
Unigene798_All	32.956	92.836	1.52399	NA
Unigene50994_All	2.706	7.576	1.52327	NA
Unigene659_All	1.223	3.486	1.5228	NA
CL551.Contig1_All	2.55	7.113	1.52237	U-box domain-containing protein 10 OS=Arabidopsis thaliana OX=3702 GN=PUB10 PE=2 SV=1
CL7139.Contig1_All	1.343	3.786	1.52183	Probable LRR receptor-like serine/threonine-protein kinase At1g53430 OS=Arabidopsis thaliana OX=3702 GN=At1g53430 PE=1 SV=1
CL8920.Contig5_All	2.56	7.206	1.52157	3-hydroxyisobutyryl-CoA hydrolase-like protein 3, mitochondrial OS=Arabidopsis thaliana OX=3702 GN=At4g13360 PE=1 SV=2
CL3233.Contig8_All	7.103	20.133	1.52117	NA
CL2406.Contig1_All	1.17	3.266	1.52093	Ubiquitin-like modifier-activating enzyme atg7 OS=Arabidopsis thaliana OX=3702 GN=ATG7 PE=1 SV=1
CL1117.Contig2_All	7.633	21.5	1.51981	Succinate dehydrogenase [ubiquinone] flavoprotein subunit 1, mitochondrial OS=Arabidopsis thaliana OX=3702 GN=SDH1-1 PE=1 SV=1
Unigene5798_All	7.29	20.146	1.5195	Ethylene receptor 2 OS=Arabidopsis thaliana OX=3702 GN=ETR2 PE=1 SV=2
CL10979.Contig1_All	1.77	5.066	1.51933	Boron transporter 1 OS=Arabidopsis thaliana OX=3702 GN=BOR1 PE=1 SV=1
CL10974.Contig1_All	47.03	133.34	1.51773	Phosphoglycerate kinase, cytosolic OS=Nicotiana tabacum OX=4097 PE=2 SV=1
CL3765.Contig1_All	1.87	5.323	1.51661	Receptor-like protein EIX1 OS=Solanum lycopersicum OX=4081 GN=EIX1 PE=2 SV=2
CL3375.Contig2_All	1.493	4.206	1.5166	#N/A
CL651.Contig13_All	4.186	11.706	1.51628	6-phosphogluconate dehydrogenase, decarboxylating 1, chloroplastic OS=Arabidopsis thaliana OX=3702 GN=PGD1 PE=1 SV=1
Unigene40642_All	1.35	3.826	1.51603	Non-specific lipid transfer protein GPI-anchored 2 OS=Arabidopsis thaliana OX=3702 GN=LTPG2 PE=2 SV=1
CL15580.Contig3_All	1.75	4.9	1.51577	Zinc finger CCCH domain-containing protein 16 OS=Arabidopsis thaliana OX=3702 GN=CG1 PE=1 SV=2
Unigene27313_All	1.206	3.41	1.51551	NA
CL7423.Contig1_All	1.46	4.086	1.5153	Pentatricopeptide repeat-containing protein At2g17033 OS=Arabidopsis thaliana OX=3702 GN=At2g17033 PE=2 SV=1
CL7145.Contig3_All	8.313	23.226	1.51513	NA
CL15044.Contig3_All	5.733	16.006	1.51475	Geranyl diphosphate phosphohydrolase OS=Rosa hybrid cultivar OX=128735 GN=NUDIX1 PE=1 SV=1
Unigene26073_All	1.393	3.863	1.51374	Phospholipase D alpha 1 OS=Vigna unguiculata OX=3917 GN=PLD1 PE=2 SV=1
CL19731.Contig5_All	22.923	64.583	1.51364	Cytochrome c1-1, heme protein, mitochondrial OS=Solanum tuberosum OX=4113 GN=CYCL PE=2 SV=1
Unigene65932_All	4.666	12.986	1.51322	Acylamino-acid-releasing enzyme 1 OS=Oryza sativa subsp. japonica OX=39947 GN=Os10g0415600 PE=3 SV=1
CL19045.Contig5_All	2.96	8.293	1.51286	Oxysterol-binding protein-related protein 2A OS=Arabidopsis thaliana OX=3702 GN=ORP2A PE=2 SV=1
CL1310.Contig1_All	9.863	27.386	1.51279	Probable sugar phosphate/phosphate translocator At3g11320 OS=Arabidopsis thaliana OX=3702 GN=At3g11320 PE=2 SV=1
CL3024.Contig1_All	5.573	15.77	1.51262	Alpha-L-arabinofuranosidase 1 OS=Arabidopsis thaliana OX=3702 GN=ASD1 PE=1 SV=1
CL9270.Contig1_All	1.42	3.983	1.51225	Organic cation/carnitine transporter 7 OS=Arabidopsis thaliana OX=3702 GN=OCT7 PE=2 SV=1
CL14204.Contig2_All	2.353	6.526	1.512	Vignain OS=Ricinus communis OX=3988 GN=CYSEP PE=1 SV=1
Unigene45682_All	20.34	56.89	1.51151	NADH dehydrogenase [ubiquinone] iron-sulfur protein 6, mitochondrial OS=Arabidopsis thaliana OX=3702 GN=At3g03070 PE=1 SV=1
CL6820.Contig4_All	2.073	5.876	1.51131	Peroxisomal membrane protein PEX14 OS=Arabidopsis thaliana OX=3702 GN=PEX14 PE=1 SV=2
Unigene21214_All	5.273	14.936	1.51089	Alpha-dioxygenase 1 OS=Arabidopsis thaliana OX=3702 GN=DOX1 PE=1 SV=1
Unigene29843_All	1.163	3.36	1.51085	Protein DETOXIFICATION 46, chloroplastic OS=Arabidopsis thaliana OX=3702 GN=DTX46 PE=2 SV=1
CL9380.Contig2_All	3.116	8.656	1.51024	Putative BPI/LBP family protein At1g04970 OS=Arabidopsis thaliana OX=3702 GN=At1g04970 PE=2 SV=1
CL4366.Contig2_All	1.586	4.39	1.50998	ACT domain-containing protein ACR11 OS=Arabidopsis thaliana OX=3702 GN=ACR11 PE=1 SV=1
CL8206.Contig2_All	4.423	12.28	1.50989	RNA demethylase ALKBH9B OS=Arabidopsis thaliana OX=3702 GN=ALKBH9B PE=1 SV=1
CL4656.Contig2_All	2.49	6.876	1.50966	NA
Unigene22699_All	1.376	3.786	1.50945	NA
CL1856.Contig2_All	1.033	2.866	1.50919	NA
CL4518.Contig27_All	1.22	3.396	1.50876	Mediator of RNA polymerase II transcription subunit 33B OS=Arabidopsis thaliana OX=3702 GN=MED33B PE=1 SV=1
Unigene50839_All	8.016	22.536	1.50801	Cytokinin riboside 5'-monophosphate phosphoribohydrolase LOG8 OS=Arabidopsis thaliana OX=3702 GN=LOG8 PE=1 SV=1
CL20027.Contig6_All	2.073	5.696	1.50791	Serine/arginine-rich splicing factor SR45a OS=Arabidopsis thaliana OX=3702 GN=SR45A PE=1 SV=1
Unigene45722_All	78.596	219.92	1.50761	NA
Unigene21604_All	1.816	5.15	1.50756	Telomere repeat-binding protein 4 OS=Arabidopsis thaliana OX=3702 GN=TRP4 PE=1 SV=1
CL11185.Contig6_All	1.556	4.303	1.50702	Two-component response regulator ORR21 OS=Oryza sativa subsp. japonica OX=39947 GN=RR21 PE=2 SV=1
Unigene9957_All	2.72	7.796	1.50665	Serine/threonine-protein kinase STY46 OS=Arabidopsis thaliana OX=3702 GN=STY46 PE=1 SV=1
CL7555.Contig2_All	21.12	58.196	1.50533	Probable serine/threonine-protein kinase PBL4 OS=Arabidopsis thaliana OX=3702 GN=PBL4 PE=2 SV=1
Unigene9532_All	13.113	36.546	1.50519	Zinc finger protein 6 OS=Arabidopsis thaliana OX=3702 GN=ZFP6 PE=2 SV=1
CL7624.Contig3_All	1.373	3.813	1.504	Pyruvate dehydrogenase E1 component subunit beta-3, chloroplastic OS=Arabidopsis thaliana OX=3702 GN=E1-BETA-2 PE=2 SV=1
CL7373.Contig2_All	13.25	37.486	1.50398	NA
CL15560.Contig1_All	1.3	3.596	1.50376	NA
CL8046.Contig5_All	3.093	8.62	1.50374	Phosphatidate cytidylyltransferase 1 OS=Solanum tuberosum OX=4113 GN=CDS1 PE=1 SV=1
CL19866.Contig3_All	2.63	7.243	1.50348	Transcription factor MYBC1 OS=Arabidopsis thaliana OX=3702 GN=MYBC1 PE=1 SV=1
CL3718.Contig2_All	13.6	37.836	1.50316	Cytochrome b-c1 complex subunit Rieske-2, mitochondrial OS=Nicotiana tabacum OX=4097 PE=2 SV=1
CL15113.Contig14_All	1.903	5.23	1.50306	Chitin elicitor receptor kinase 1 OS=Oryza sativa subsp. japonica OX=39947 GN=CERK1 PE=1 SV=1
CL18932.Contig1_All	26.506	75.5	1.50295	Geraniol 8-hydroxylase OS=Catharanthus roseus OX=4058 GN=CYP76B6 PE=1 SV=1
Unigene45596_All	4.253	11.753	1.50278	Cyclin-dependent protein kinase inhibitor SMR6 OS=Arabidopsis thaliana OX=3702 GN=SMR6 PE=1 SV=1
CL14506.Contig4_All	17.97	50.113	1.50248	Xylose isomerase OS=Arabidopsis thaliana OX=3702 GN=XYLA PE=2 SV=2
Unigene26400_All	14.086	39.23	1.50208	Wall-associated receptor kinase-like 2 OS=Arabidopsis thaliana OX=3702 GN=WAKL2 PE=2 SV=1
CL2523.Contig2_All	4.073	11.336	1.50192	2-oxoisovalerate dehydrogenase subunit alpha 2, mitochondrial OS=Arabidopsis thaliana OX=3702 GN=At5g09300 PE=1 SV=1
CL4944.Contig1_All	70.56	196.676	1.50176	Probable carboxylesterase 13 OS=Arabidopsis thaliana OX=3702 GN=CXE13 PE=1 SV=1
CL14563.Contig2_All	3.36	9.266	1.50113	NA
CL1266.Contig7_All	2.556	7.113	1.50041	ATPase family AAA domain-containing protein FIGL1 OS=Arabidopsis thaliana OX=3702 GN=FIGL1 PE=2 SV=2
CL16602.Contig1_All	4.253	11.936	1.5001	Clathrin interactor EPSIN 2 OS=Arabidopsis thaliana OX=3702 GN=EPSIN2 PE=1 SV=1
CL543.Contig2_All	4.496	12.29	1.49984	UDP-glycosyltransferase 85C1 OS=Stevia rebaudiana OX=55670 GN=UGT85C1 PE=2 SV=1
Unigene14705_All	9.143	25.133	1.49923	Secretory carrier-associated membrane protein 3 OS=Arabidopsis thaliana OX=3702 GN=SCAMP3 PE=1 SV=1
Unigene35118_All	1.1	3.053	1.49916	Protein MITOFERRINLIKE 1, chloroplastic OS=Arabidopsis thaliana OX=3702 GN=MFL1 PE=2 SV=1
CL8165.Contig5_All	19.076	52.72	1.49872	Gamma-glutamyl peptidase 5 OS=Arabidopsis thaliana OX=3702 GN=GGP5 PE=2 SV=1
CL14457.Contig3_All	2.256	6.19	1.49847	NA
CL5216.Contig4_All	6.846	19.063	1.49846	NADPH-dependent aldo-keto reductase, chloroplastic OS=Arabidopsis thaliana OX=3702 GN=AKR4C9 PE=1 SV=1
Unigene40395_All	38.696	108.23	1.49833	NA
Unigene1272_All	3.613	10.283	1.49728	Peroxidase 21 OS=Arabidopsis thaliana OX=3702 GN=PER21 PE=1 SV=1
CL11115.Contig2_All	2.293	6.426	1.4968	NA
Unigene7447_All	1.043	2.913	1.49657	2-alkenal reductase (NADP(+)-dependent) OS=Nicotiana tabacum OX=4097 GN=DBR PE=1 SV=1
Unigene5772_All	2.033	5.636	1.49608	Sucrose nonfermenting 4-like protein OS=Arabidopsis thaliana OX=3702 GN=SNF4 PE=1 SV=1
CL5700.Contig13_All	45.516	125.403	1.49505	Cytochrome P450 98A2 OS=Glycine max OX=3847 GN=CYP98A2 PE=2 SV=1
CL18764.Contig4_All	4.76	13.13	1.49501	Protein NRT1/ PTR FAMILY 8.1 OS=Arabidopsis thaliana OX=3702 GN=NPF8.1 PE=1 SV=1
CL4441.Contig5_All	2.973	8.306	1.49485	NA
Unigene17061_All	1.066	2.94	1.49473	#N/A
CL14058.Contig6_All	1.586	4.41	1.49447	Zinc transporter 4, chloroplastic OS=Arabidopsis thaliana OX=3702 GN=ZIP4 PE=2 SV=1
CL152.Contig10_All	8.78	24.11	1.49403	Eukaryotic translation initiation factor 2 subunit beta OS=Malus domestica OX=3750 PE=2 SV=2
CL14290.Contig2_All	2.08	5.72	1.49384	Plant cysteine oxidase 5 OS=Arabidopsis thaliana OX=3702 GN=PCO5 PE=1 SV=1
CL5952.Contig3_All	9.47	26.673	1.49378	Probable metal-nicotianamine transporter YSL6 OS=Arabidopsis thaliana OX=3702 GN=YSL6 PE=2 SV=2
Unigene44962_All	7.113	19.836	1.49351	NADH-cytochrome b5 reductase-like protein OS=Arabidopsis thaliana OX=3702 GN=CBR2 PE=1 SV=2
CL19813.Contig11_All	1.126	3.17	1.49303	Protein ACCELERATED CELL DEATH 6 OS=Arabidopsis thaliana OX=3702 GN=ACD6 PE=1 SV=1
CL9816.Contig2_All	1.23	3.45	1.49244	NA
CL1574.Contig14_All	81.153	221.666	1.49232	Homogentisate phytyltransferase 1, chloroplastic OS=Arabidopsis thaliana OX=3702 GN=HPT1 PE=1 SV=1
Unigene11634_All	13.75	37.873	1.49221	Pleiotropic drug resistance protein 1 OS=Nicotiana tabacum OX=4097 GN=PDR1 PE=2 SV=1
CL16622.Contig1_All	57.373	158.443	1.49198	ATP synthase subunit d, mitochondrial OS=Arabidopsis thaliana OX=3702 GN=At3g52300 PE=1 SV=3
CL3292.Contig6_All	10.136	27.743	1.49134	Peroxisomal fatty acid beta-oxidation multifunctional protein AIM1 OS=Arabidopsis thaliana OX=3702 GN=AIM1 PE=1 SV=1
Unigene386_All	6.663	18.493	1.49094	Succinate--CoA ligase [ADP-forming] subunit alpha-1, mitochondrial OS=Solanum lycopersicum OX=4081 GN=SCOA PE=1 SV=1
CL34.Contig3_All	1.15	3.13	1.49089	NA
CL11433.Contig1_All	2.69	7.383	1.49037	Protein SRG1 OS=Arabidopsis thaliana OX=3702 GN=SRG1 PE=2 SV=1
Unigene15260_All	134.86	370.78	1.4903	L-ascorbate peroxidase, cytosolic OS=Pisum sativum OX=3888 GN=APX1 PE=1 SV=2
CL3024.Contig3_All	6.496	17.836	1.49026	Alpha-L-arabinofuranosidase 1 OS=Arabidopsis thaliana OX=3702 GN=ASD1 PE=1 SV=1
CL4617.Contig3_All	3.243	9.003	1.49015	Formin-like protein 5 OS=Oryza sativa subsp. japonica OX=39947 GN=FH5 PE=2 SV=2
CL2370.Contig4_All	1.27	3.476	1.48869	NADH--cytochrome b5 reductase 1 OS=Arabidopsis thaliana OX=3702 GN=CBR1 PE=1 SV=1
Unigene30342_All	26.353	72.433	1.48845	Mitochondrial-processing peptidase subunit alpha OS=Solanum tuberosum OX=4113 GN=MPP PE=1 SV=1
Unigene66255_All	11.586	31.92	1.48678	NA
CL14090.Contig2_All	3.99	10.986	1.4866	NA
CL4904.Contig7_All	2.583	7.156	1.48644	UDP-glycosyltransferase 76H1 OS=Stevia rebaudiana OX=55670 GN=UGT76H1 PE=2 SV=1
CL8373.Contig1_All	5.973	16.686	1.48606	Cysteine synthase, chloroplastic/chromoplastic OS=Solanum tuberosum OX=4113 PE=2 SV=1
CL10229.Contig4_All	5.833	15.966	1.48506	Probable acyl-activating enzyme 1, peroxisomal OS=Arabidopsis thaliana OX=3702 GN=AAE1 PE=2 SV=1
Unigene19168_All	1.54	4.153	1.48486	Uncharacterized mitochondrial protein AtMg00750 OS=Arabidopsis thaliana OX=3702 GN=AtMg00750 PE=4 SV=1
CL3043.Contig4_All	8.356	22.596	1.48419	F-box/kelch-repeat protein SKIP11 OS=Arabidopsis thaliana OX=3702 GN=SKIP11 PE=1 SV=2
CL8181.Contig8_All	2.51	6.856	1.48414	Bifunctional aspartate aminotransferase and glutamate/aspartate-prephenate aminotransferase OS=Petunia hybrida OX=4102 PE=1 SV=1
CL1390.Contig6_All	4.703	12.92	1.48324	WRKY transcription factor WRKY24 OS=Oryza sativa subsp. japonica OX=39947 GN=WRKY24 PE=2 SV=1
CL2717.Contig14_All	19.246	52.433	1.48314	Ribulose-phosphate 3-epimerase, cytoplasmic isoform OS=Oryza sativa subsp. japonica OX=39947 GN=Os09g0505700 PE=1 SV=1
CL19978.Contig2_All	4.17	11.49	1.483	Cytochrome c oxidase subunit 6b-3 OS=Arabidopsis thaliana OX=3702 GN=COX6B-3 PE=2 SV=2
Unigene18551_All	14.46	38.966	1.48279	Ethylene receptor 2 OS=Arabidopsis thaliana OX=3702 GN=ETR2 PE=1 SV=2
CL14560.Contig1_All	5.263	14.266	1.48241	Calmodulin-like protein 5 OS=Arabidopsis thaliana OX=3702 GN=CML5 PE=2 SV=2
Unigene30083_All	1.08	2.973	1.48107	NA
CL13073.Contig5_All	1.15	3.09	1.48026	Two-component response regulator ARR9 OS=Arabidopsis thaliana OX=3702 GN=ARR9 PE=1 SV=1
CL303.Contig6_All	192.646	520.53	1.48001	4-hydroxy-3-methylbut-2-en-1-yl diphosphate synthase (ferredoxin), chloroplastic OS=Arabidopsis thaliana OX=3702 GN=ISPG PE=1 SV=1
Unigene61006_All	1.613	4.416	1.4797	Mitochondrial import inner membrane translocase subunit TIM50 OS=Phytophthora infestans OX=4787 GN=TIM50 PE=2 SV=1
Unigene40569_All	28.266	76.79	1.47929	Clathrin light chain 1 OS=Arabidopsis thaliana OX=3702 GN=At2g20760 PE=2 SV=1
CL19692.Contig24_All	2.653	7.17	1.47907	G-type lectin S-receptor-like serine/threonine-protein kinase At4g27290 OS=Arabidopsis thaliana OX=3702 GN=At4g27290 PE=3 SV=4
CL4171.Contig1_All	2.036	5.54	1.47865	NA
CL19489.Contig44_All	2.4	6.686	1.47813	Protein DETOXIFICATION 30 OS=Arabidopsis thaliana OX=3702 GN=DTX30 PE=2 SV=1
Unigene35610_All	13.593	36.86	1.4781	Malate dehydrogenase, chloroplastic OS=Arabidopsis thaliana OX=3702 GN=At3g47520 PE=1 SV=1
Unigene35753_All	21.49	59.776	1.47719	Succinate-semialdehyde dehydrogenase, mitochondrial OS=Arabidopsis thaliana OX=3702 GN=ALDH5F1 PE=1 SV=2
CL8063.Contig1_All	9.093	24.726	1.4765	NADH dehydrogenase [ubiquinone] 1 beta subcomplex subunit 7 OS=Arabidopsis thaliana OX=3702 GN=At2g02050 PE=3 SV=1
Unigene67562_All	1.266	3.463	1.47644	NA
CL1462.Contig1_All	2.42	6.526	1.47591	Glucose-6-phosphate/phosphate translocator 1, chloroplastic OS=Arabidopsis thaliana OX=3702 GN=GPT1 PE=2 SV=1
CL3119.Contig4_All	4.43	11.983	1.47529	Organic cation/carnitine transporter 7 OS=Arabidopsis thaliana OX=3702 GN=OCT7 PE=2 SV=1
Unigene67003_All	6.726	18.26	1.4748	Cytochrome b-c1 complex subunit Rieske-2, mitochondrial OS=Nicotiana tabacum OX=4097 PE=2 SV=1
CL12752.Contig7_All	5.556	15.126	1.47445	Succinate--CoA ligase [ADP-forming] subunit beta, mitochondrial OS=Arabidopsis thaliana OX=3702 GN=At2g20420 PE=1 SV=1
CL8063.Contig2_All	17.2	47.06	1.47433	NADH dehydrogenase [ubiquinone] 1 beta subcomplex subunit 7 OS=Arabidopsis thaliana OX=3702 GN=At2g02050 PE=3 SV=1
CL5850.Contig2_All	2.843	7.88	1.47428	Probable glucan endo-1,3-beta-glucosidase A6 OS=Arabidopsis thaliana OX=3702 GN=A6 PE=2 SV=1
CL6385.Contig6_All	1.05	2.896	1.47367	ARM REPEAT PROTEIN INTERACTING WITH ABF2 OS=Arabidopsis thaliana OX=3702 GN=ARIA PE=1 SV=2
CL15089.Contig4_All	6.776	18.4	1.47307	Cadmium/zinc-transporting ATPase HMA3 OS=Arabidopsis thaliana OX=3702 GN=HMA3 PE=1 SV=1
CL10633.Contig2_All	2.333	6.37	1.47277	Proline-rich receptor-like protein kinase PERK8 OS=Arabidopsis thaliana OX=3702 GN=PERK8 PE=1 SV=1
CL18410.Contig2_All	3.553	9.74	1.47265	AT-hook motif nuclear-localized protein 5 OS=Arabidopsis thaliana OX=3702 GN=AHL5 PE=1 SV=1
Unigene40386_All	5.16	14.066	1.47178	NA
CL9534.Contig3_All	1.553	4.29	1.47178	Glutaredoxin-C1 OS=Arabidopsis thaliana OX=3702 GN=GRXC1 PE=2 SV=2
Unigene455_All	1.066	2.933	1.47105	NA
CL2729.Contig4_All	6.66	18.756	1.47092	Transcription factor MYB1R1 OS=Solanum tuberosum OX=4113 PE=2 SV=1
CL11023.Contig1_All	1.19	3.236	1.47078	THO complex subunit 5B OS=Arabidopsis thaliana OX=3702 GN=THO5B PE=1 SV=1
CL8683.Contig2_All	14.976	40.603	1.47016	26S proteasome non-ATPase regulatory subunit 6 homolog OS=Arabidopsis thaliana OX=3702 GN=RPN7 PE=1 SV=1
CL11511.Contig12_All	27.13	73.206	1.46956	1-aminocyclopropane-1-carboxylate oxidase 3 OS=Petunia hybrida OX=4102 GN=ACO3 PE=3 SV=1
Unigene45741_All	7.55	20.59	1.46909	D-amino-acid transaminase, chloroplastic OS=Arabidopsis thaliana OX=3702 GN=DAAT PE=1 SV=1
CL3292.Contig2_All	8.553	23.066	1.46889	Peroxisomal fatty acid beta-oxidation multifunctional protein AIM1 OS=Arabidopsis thaliana OX=3702 GN=AIM1 PE=1 SV=1
CL13007.Contig2_All	4.43	12.13	1.46884	Ubiquinol oxidase 2, mitochondrial OS=Glycine max OX=3847 GN=AOX2 PE=1 SV=2
Unigene13988_All	1.56	4.156	1.46804	Oxygen-dependent coproporphyrinogen-III oxidase, chloroplastic OS=Glycine max OX=3847 GN=CPX PE=2 SV=1
CL11624.Contig1_All	1.26	3.386	1.46719	Pentatricopeptide repeat-containing protein At3g62470, mitochondrial OS=Arabidopsis thaliana OX=3702 GN=At3g62470 PE=2 SV=1
CL8573.Contig3_All	4.103	11.21	1.46688	Beta-fructofuranosidase, insoluble isoenzyme CWINV3 OS=Arabidopsis thaliana OX=3702 GN=CWINV3 PE=1 SV=2
Unigene55892_All	22.816	62.5	1.46672	U-box domain-containing protein 21 OS=Arabidopsis thaliana OX=3702 GN=PUB21 PE=2 SV=1
CL5902.Contig4_All	1.193	3.246	1.46661	Isocitrate dehydrogenase [NAD] regulatory subunit 1, mitochondrial OS=Arabidopsis thaliana OX=3702 GN=IDH1 PE=1 SV=2
Unigene30225_All	4.946	13.28	1.46584	Heptahelical transmembrane protein 4 OS=Arabidopsis thaliana OX=3702 GN=HHP4 PE=2 SV=1
Unigene66285_All	9.46	25.64	1.46535	Dicarboxylate transporter 1, chloroplastic OS=Arabidopsis thaliana OX=3702 GN=DIT1 PE=1 SV=1
CL20025.Contig6_All	5.176	14.626	1.46504	Receptor-like cytosolic serine/threonine-protein kinase RBK2 OS=Arabidopsis thaliana OX=3702 GN=RBK2 PE=1 SV=1
Unigene9477_All	4.18	11.21	1.46489	G-type lectin S-receptor-like serine/threonine-protein kinase B120 OS=Arabidopsis thaliana OX=3702 GN=B120 PE=2 SV=1
Unigene27661_All	110.14	299.176	1.46439	Bifunctional 3-dehydroquinate dehydratase/shikimate dehydrogenase, chloroplastic OS=Arabidopsis thaliana OX=3702 GN=EMB3004 PE=1 SV=1
CL18767.Contig4_All	4.49	12.253	1.4635	Ethylene-responsive transcription factor 2 OS=Nicotiana tabacum OX=4097 GN=ERF2 PE=2 SV=1
CL19513.Contig5_All	14.37	38.353	1.46332	NA
CL19095.Contig10_All	11.023	30.373	1.46323	5-methyltetrahydropteroyltriglutamate--homocysteine methyltransferase OS=Catharanthus roseus OX=4058 GN=METE PE=2 SV=1
Unigene56083_All	12.446	33.27	1.46316	Serine/threonine-protein kinase-like protein ACR4 OS=Arabidopsis thaliana OX=3702 GN=ACR4 PE=1 SV=1
CL13140.Contig2_All	1.01	2.77	1.46282	Protein phosphatase 1 regulatory inhibitor subunit PPP1R8 homolog OS=Arabidopsis thaliana OX=3702 GN=At5g47790 PE=1 SV=1
CL3522.Contig11_All	1.253	3.343	1.46249	Probable acyl-activating enzyme 18, peroxisomal OS=Arabidopsis thaliana OX=3702 GN=AAE18 PE=2 SV=1
CL15044.Contig2_All	5.98	16.01	1.46239	Nudix hydrolase 1 OS=Arabidopsis thaliana OX=3702 GN=NUDT1 PE=1 SV=1
CL2650.Contig5_All	3.19	8.71	1.46228	CBL-interacting protein kinase 32 OS=Oryza sativa subsp. japonica OX=39947 GN=CIPK32 PE=2 SV=2
CL11124.Contig3_All	2.94	8.18	1.46026	Oligopeptide transporter 3 OS=Arabidopsis thaliana OX=3702 GN=OPT3 PE=2 SV=3
CL25.Contig39_All	54.42	146.256	1.4598	Berberine bridge enzyme-like 7 OS=Arabidopsis thaliana OX=3702 GN=FOX5 PE=3 SV=1
CL8257.Contig7_All	2.776	7.493	1.45976	Methylthioribose-1-phosphate isomerase OS=Populus trichocarpa OX=3694 GN=POPTRDRAFT_832064 PE=3 SV=2
CL12394.Contig4_All	33.343	92.366	1.45915	Cysteine proteinase 15A OS=Pisum sativum OX=3888 PE=2 SV=1
CL16323.Contig1_All	1.19	3.18	1.45886	NA
CL19898.Contig4_All	4.896	13.4	1.4587	NADH dehydrogenase [ubiquinone] iron-sulfur protein 8, mitochondrial OS=Solanum tuberosum OX=4113 PE=1 SV=2
CL14288.Contig1_All	6.88	18.49	1.45806	NA
CL1010.Contig59_All	14.67	39.076	1.45749	Pyruvate kinase 1, cytosolic OS=Oryza sativa subsp. japonica OX=39947 GN=Os11g0148500 PE=1 SV=1
CL20062.Contig23_All	1.566	4.22	1.45746	Cystathionine gamma-synthase 1, chloroplastic OS=Arabidopsis thaliana OX=3702 GN=CGS1 PE=1 SV=3
CL5882.Contig3_All	5.186	13.88	1.45699	Electron transfer flavoprotein subunit alpha, mitochondrial OS=Oryza sativa subsp. indica OX=39946 GN=ETFA PE=3 SV=1
CL1874.Contig5_All	2.38	6.43	1.4564	Beta-1,2-xylosyltransferase OS=Arabidopsis thaliana OX=3702 GN=XYLT PE=1 SV=1
CL17964.Contig10_All	4.3	11.623	1.45585	Arginyl-tRNA--protein transferase 1 OS=Arabidopsis thaliana OX=3702 GN=ATE1 PE=2 SV=2
CL3058.Contig2_All	2.17	5.9	1.45488	1,4-dihydroxy-2-naphthoyl-CoA thioesterase 1 OS=Arabidopsis thaliana OX=3702 GN=DHNAT1 PE=1 SV=1
CL203.Contig4_All	2.426	6.576	1.45477	Serine/threonine-protein kinase PCRK1 OS=Arabidopsis thaliana OX=3702 GN=PCRK1 PE=1 SV=1
CL13926.Contig15_All	17.026	45.313	1.45439	V-type proton ATPase subunit B2 OS=Arabidopsis thaliana OX=3702 GN=VHA-B2 PE=1 SV=1
Unigene30292_All	4.503	11.986	1.45437	Protein FREE1 OS=Arabidopsis thaliana OX=3702 GN=FREE1 PE=1 SV=1
CL2722.Contig3_All	11.32	30.696	1.45369	NA
Unigene13737_All	1.033	2.796	1.45357	Probable alpha,alpha-trehalose-phosphate synthase [UDP-forming] 7 OS=Arabidopsis thaliana OX=3702 GN=TPS7 PE=1 SV=1
CL6334.Contig1_All	3.52	9.436	1.45328	Alcohol dehydrogenase-like 6 OS=Arabidopsis thaliana OX=3702 GN=At5g24760 PE=2 SV=2
CL8402.Contig12_All	4.943	13.313	1.45271	Flavin-containing monooxygenase FMO GS-OX5 OS=Arabidopsis thaliana OX=3702 GN=FMOGS-OX5 PE=1 SV=2
CL15022.Contig2_All	1.356	3.626	1.45259	NA
CL7130.Contig1_All	7.083	19.153	1.45236	Succinate dehydrogenase subunit 3-1, mitochondrial OS=Arabidopsis thaliana OX=3702 GN=SDH3-1 PE=1 SV=1
[truncated: 4,561 more rows]

## Sheet: Table S4
Supplemental Table S4 DEGs identified in the PI vs PP comparison
Gene_id	Average_FPKM_CK	Average_FPKM_PI	Fold change	Description
CL918.Contig23_All	1.72	767.506	8.59233	ADP,ATP carrier protein 2, mitochondrial OS=Zea mays OX=4577 GN=ANT2 PE=2 SV=2
CL2743.Contig13_All	4.863	911.363	7.74129	Probable linoleate 9S-lipoxygenase 5 OS=Solanum tuberosum OX=4113 GN=LOX1.5 PE=2 SV=1
CL25.Contig9_All	1.096	307.726	7.68251	Berberine bridge enzyme-like 7 OS=Arabidopsis thaliana OX=3702 GN=FOX5 PE=3 SV=1
CL2611.Contig1_All	1.096	234.693	7.68075	60S ribosomal protein L41 OS=Quercus suber OX=58331 GN=RPL41 PE=3 SV=1
CL8777.Contig2_All	2.366	377.073	7.3971	Isocitrate lyase OS=Solanum lycopersicum OX=4081 PE=2 SV=1
CL4399.Contig2_All	1.053	150.203	7.05582	Cytochrome c OS=Arabidopsis thaliana OX=3702 GN=CC-1 PE=3 SV=1
CL8530.Contig2_All	1.066	133.963	7.03297	Probable linoleate 9S-lipoxygenase 5 OS=Solanum tuberosum OX=4113 GN=LOX1.5 PE=2 SV=1
CL67.Contig3_All	1.743	196.41	7.00877	Miraculin OS=Synsepalum dulcificum OX=3743 PE=1 SV=3
Unigene22395_All	1.14	113.493	6.84224	Beta-D-xylosidase 1 OS=Arabidopsis thaliana OX=3702 GN=BXL1 PE=1 SV=1
Unigene31623_All	1.026	115.136	6.69062	NA
Unigene21968_All	1.283	85.053	6.22197	NA
CL4313.Contig9_All	1.81	132.246	6.20024	Aldehyde dehydrogenase family 2 member B4, mitochondrial OS=Arabidopsis thaliana OX=3702 GN=ALDH2B4 PE=1 SV=1
Unigene14679_All	3.89	220.473	5.94631	Formin-like protein 10 OS=Oryza sativa subsp. japonica OX=39947 GN=FH10 PE=2 SV=1
CL1612.Contig5_All	3.366	196.723	5.92125	NA
CL940.Contig26_All	2.17	122.63	5.88806	9-cis-epoxycarotenoid dioxygenase NCED3, chloroplastic OS=Oryza sativa subsp. japonica OX=39947 GN=NCED3 PE=2 SV=1
CL1810.Contig2_All	1.736	87.966	5.8863	Protein STRICTOSIDINE SYNTHASE-LIKE 7 OS=Arabidopsis thaliana OX=3702 GN=SSL7 PE=2 SV=1
CL4939.Contig13_All	2.53	140.43	5.82177	Defensin-like protein 1 OS=Dahlia merckii OX=43367 PE=1 SV=1
CL4179.Contig2_All	1.183	58.87	5.7631	1-aminocyclopropane-1-carboxylate oxidase 1 OS=Arabidopsis thaliana OX=3702 GN=ACO1 PE=2 SV=1
CL1347.Contig3_All	2.546	116.626	5.74373	Beta-fructofuranosidase, insoluble isoenzyme CWINV6 OS=Arabidopsis thaliana OX=3702 GN=CWINV6 PE=2 SV=1
Unigene12623_All	1.95	132.193	5.70027	Polyubiquitin OS=Avena fatua OX=4499 PE=2 SV=2
Unigene22475_All	10.226	464.503	5.69332	Protein DJ-1 homolog D OS=Arabidopsis thaliana OX=3702 GN=DJ1D PE=1 SV=1
CL3290.Contig2_All	1.296	59.833	5.67946	NA
CL1203.Contig6_All	3.076	136.533	5.64717	Thioredoxin-like protein CXXS1 OS=Arabidopsis thaliana OX=3702 GN=CXXS1 PE=2 SV=2
Unigene61185_All	1.12	49.013	5.63049	NA
CL513.Contig18_All	2.026	86.923	5.60511	Monooxygenase 1 OS=Arabidopsis thaliana OX=3702 GN=MO1 PE=2 SV=1
Unigene66296_All	1.763	82.823	5.57513	NA
Unigene18440_All	2.396	108.866	5.57281	NA
CL18592.Contig5_All	16.163	628.223	5.43266	1-aminocyclopropane-1-carboxylate oxidase 4 OS=Petunia hybrida OX=4102 GN=ACO4 PE=3 SV=1
CL18182.Contig3_All	1.353	47.34	5.31401	1-aminocyclopropane-1-carboxylate oxidase 3 OS=Petunia hybrida OX=4102 GN=ACO3 PE=3 SV=1
CL1347.Contig5_All	3.773	126.466	5.29838	Beta-fructofuranosidase, insoluble isoenzyme CWINV3 OS=Arabidopsis thaliana OX=3702 GN=CWINV3 PE=1 SV=2
CL513.Contig22_All	1.256	42.97	5.28344	Monooxygenase 1 OS=Arabidopsis thaliana OX=3702 GN=MO1 PE=2 SV=1
Unigene35331_All	8.493	291.37	5.27209	Glyceraldehyde-3-phosphate dehydrogenase GAPC1, cytosolic OS=Arabidopsis thaliana OX=3702 GN=GAPC1 PE=1 SV=2
CL11725.Contig4_All	1.453	52.366	5.2546	Heavy metal-associated isoprenylated plant protein 39 OS=Arabidopsis thaliana OX=3702 GN=HIPP39 PE=2 SV=1
Unigene7064_All	1.906	64.203	5.25294	Icosanoyl-CoA 5-desaturase (Fragment) OS=Limnanthes douglasii OX=28973 PE=1 SV=1
Unigene7242_All	1.586	49.746	5.18566	Raucaffricine-O-beta-D-glucosidase OS=Rauvolfia serpentina OX=4060 GN=RG PE=1 SV=1
Unigene11658_All	1.316	40.496	5.17568	Protein DJ-1 homolog D OS=Arabidopsis thaliana OX=3702 GN=DJ1D PE=1 SV=1
Unigene12694_All	1.123	36.343	5.16521	NA
CL5873.Contig3_All	8.383	254.413	5.15034	Probable galactinol--sucrose galactosyltransferase 2 OS=Arabidopsis thaliana OX=3702 GN=RFS2 PE=2 SV=2
CL845.Contig23_All	1.17	38.823	5.11976	Alcohol dehydrogenase 1 OS=Solanum tuberosum OX=4113 GN=ADH1 PE=1 SV=1
Unigene85243_All	1.273	41.113	5.11956	Epidermis-specific secreted glycoprotein EP1 OS=Daucus carota OX=4039 GN=EP1 PE=1 SV=1
CL5460.Contig6_All	1.23	41.263	5.11039	NA
CL245.Contig6_All	2.036	67.726	5.10923	Cinnamyl alcohol dehydrogenase 7 OS=Arabidopsis thaliana OX=3702 GN=CAD7 PE=1 SV=2
CL11390.Contig3_All	1.723	49.813	5.09224	NA
CL4298.Contig4_All	2.22	75.02	5.05499	Glucan endo-1,3-beta-glucosidase OS=Vitis vinifera OX=29760 GN=VIT_06s0061g00120 PE=1 SV=2
CL901.Contig14_All	26.5	747.833	5.04868	Beta-D-xylosidase 4 OS=Arabidopsis thaliana OX=3702 GN=BXL4 PE=1 SV=1
Unigene45959_All	4.436	131.13	5.04203	Glyceraldehyde-3-phosphate dehydrogenase, cytosolic OS=Magnolia liliiflora OX=3403 GN=GAPC PE=2 SV=1
Unigene51317_All	1.42	46.116	5.03261	NA
Unigene12710_All	2.333	63.43	4.96427	Isocitrate dehydrogenase [NADP] OS=Glycine max OX=3847 GN=IDH1 PE=1 SV=2
CL19907.Contig13_All	5.6	152.24	4.93863	Laccase-15 OS=Arabidopsis thaliana OX=3702 GN=TT10 PE=1 SV=1
Unigene56136_All	6.016	163.95	4.93608	NA
Unigene5862_All	1.19	31.436	4.92255	Stem-specific protein TSJT1 OS=Nicotiana tabacum OX=4097 GN=TSJT1 PE=2 SV=1
CL15121.Contig2_All	2.94	77.043	4.921	Ethylene-responsive transcription factor ERF112 OS=Arabidopsis thaliana OX=3702 GN=ERF112 PE=1 SV=1
CL901.Contig17_All	1.126	28.913	4.89262	Probable beta-D-xylosidase 6 OS=Arabidopsis thaliana OX=3702 GN=BXL6 PE=2 SV=1
Unigene66137_All	35.046	888.286	4.87126	Bifunctional L-3-cyanoalanine synthase/cysteine synthase C1, mitochondrial OS=Arabidopsis thaliana OX=3702 GN=CYSC1 PE=1 SV=1
Unigene7407_All	1.12	29.59	4.8614	Early nodulin-93 OS=Glycine max OX=3847 PE=2 SV=1
CL5873.Contig1_All	7.04	174.99	4.8318	Probable galactinol--sucrose galactosyltransferase 2 OS=Arabidopsis thaliana OX=3702 GN=RFS2 PE=2 SV=2
Unigene66071_All	2.73	70.926	4.81253	Miraculin OS=Synsepalum dulcificum OX=3743 PE=1 SV=3
Unigene45831_All	1.156	28.22	4.79954	Senescence-specific cysteine protease SAG39 OS=Oryza sativa subsp. indica OX=39946 GN=OsI_14861 PE=3 SV=1
Unigene11587_All	2.99	85.43	4.79236	Adenine phosphoribosyltransferase 3 OS=Arabidopsis thaliana OX=3702 GN=APT3 PE=1 SV=1
CL25.Contig7_All	4.58	111.213	4.78093	Berberine bridge enzyme-like 13 OS=Arabidopsis thaliana OX=3702 GN=At1g30760 PE=1 SV=1
CL42.Contig3_All	8.193	278.57	4.75681	Probable 1-deoxy-D-xylulose-5-phosphate synthase 2, chloroplastic OS=Oryza sativa subsp. japonica OX=39947 GN=Os07g0190000 PE=2 SV=1
CL16222.Contig1_All	1.09	34.5	4.75056	Proline-rich receptor-like protein kinase PERK1 OS=Arabidopsis thaliana OX=3702 GN=PERK1 PE=1 SV=1
CL901.Contig10_All	28.856	658.303	4.74992	Probable beta-D-xylosidase 6 OS=Arabidopsis thaliana OX=3702 GN=BXL6 PE=2 SV=1
CL731.Contig2_All	1.13	26.74	4.73946	Pectinesterase inhibitor 11 OS=Arabidopsis thaliana OX=3702 GN=PMEI11 PE=2 SV=1
CL4545.Contig3_All	1.243	29.146	4.73758	NA
CL4997.Contig7_All	1.243	29.656	4.7273	Protein TIC 214 OS=Cucumis sativus OX=3659 GN=TIC214 PE=3 SV=2
CL282.Contig4_All	1.87	43.136	4.72729	Pathogen-related protein OS=Hordeum vulgare OX=4513 PE=2 SV=2
CL6188.Contig17_All	1.61	36.186	4.72539	Clavaminate synthase-like protein At3g21360 OS=Arabidopsis thaliana OX=3702 GN=At3g21360 PE=1 SV=1
CL1347.Contig10_All	1.756	39.06	4.71558	Fructan 6-exohydrolase OS=Beta vulgaris OX=161934 GN=6-FEH PE=1 SV=1
CL478.Contig3_All	17.783	400.623	4.7095	Asparagine synthetase [glutamine-hydrolyzing] 2 OS=Arabidopsis thaliana OX=3702 GN=ASN2 PE=2 SV=1
Unigene60893_All	1.55	34.686	4.69172	Putative UPF0481 protein At3g02645 OS=Arabidopsis thaliana OX=3702 GN=At3g02645 PE=3 SV=1
CL4179.Contig1_All	1.776	41.35	4.68868	1-aminocyclopropane-1-carboxylate oxidase 1 OS=Arabidopsis thaliana OX=3702 GN=ACO1 PE=2 SV=1
CL16165.Contig3_All	1.86	44.493	4.68158	NA
CL14022.Contig1_All	19.35	423.873	4.68088	Aspartate aminotransferase, cytoplasmic OS=Daucus carota OX=4039 PE=2 SV=1
CL4138.Contig2_All	1.423	36.646	4.67374	Cytochrome c oxidase subunit 1 OS=Triticum aestivum OX=4565 GN=COX1 PE=3 SV=1
CL16165.Contig1_All	2.223	51.176	4.66194	NA
Unigene56321_All	1.15	27.286	4.6443	Bidirectional sugar transporter SWEET12 OS=Arabidopsis thaliana OX=3702 GN=SWEET12 PE=1 SV=1
CL2994.Contig1_All	1.22	25.78	4.61949	Phytosulfokines 5 OS=Arabidopsis thaliana OX=3702 GN=PSK5 PE=2 SV=1
CL4939.Contig15_All	50.55	1243.38	4.61706	Defensin-like protein 1 OS=Dahlia merckii OX=43367 PE=1 SV=1
CL13699.Contig2_All	1.083	22.916	4.61156	Heavy metal-associated isoprenylated plant protein 3 OS=Arabidopsis thaliana OX=3702 GN=HIPP03 PE=1 SV=1
Unigene837_All	19.356	397.483	4.5869	NA
CL145.Contig6_All	1.003	20.4	4.5706	Feruloyl CoA ortho-hydroxylase 1 OS=Arabidopsis thaliana OX=3702 GN=F6'H1 PE=1 SV=1
CL1810.Contig4_All	4.59	91.973	4.56994	Protein STRICTOSIDINE SYNTHASE-LIKE 6 OS=Arabidopsis thaliana OX=3702 GN=SSL6 PE=2 SV=1
Unigene55796_All	30.123	610.823	4.56648	Malate synthase, glyoxysomal OS=Gossypium hirsutum OX=3635 PE=2 SV=1
CL6330.Contig1_All	1.926	39.09	4.53568	UDP-glycosyltransferase 85A8 OS=Stevia rebaudiana OX=55670 GN=UGT85A8 PE=2 SV=1
Unigene24181_All	1.423	28.36	4.52948	NA
Unigene21131_All	1.083	23.32	4.52896	Polyubiquitin OS=Avena fatua OX=4499 PE=2 SV=2
CL19066.Contig1_All	1.14	22.113	4.50666	NA
CL13360.Contig3_All	2.133	42.58	4.49009	Patatin-like protein 2 OS=Arabidopsis thaliana OX=3702 GN=PLP2 PE=1 SV=1
CL13749.Contig1_All	5.903	114.153	4.48885	Serine/threonine-protein kinase STY46 OS=Arabidopsis thaliana OX=3702 GN=STY46 PE=1 SV=1
Unigene66221_All	2.446	50.863	4.48565	NA
CL12171.Contig4_All	8.733	196.613	4.48134	Vicilin-like seed storage protein At2g18540 OS=Arabidopsis thaliana OX=3702 GN=At2g18540 PE=3 SV=1
CL1347.Contig1_All	6.143	115.323	4.48087	Beta-fructofuranosidase, insoluble isoenzyme CWINV1 OS=Arabidopsis thaliana OX=3702 GN=CWINV1 PE=1 SV=1
CL2951.Contig13_All	7.756	152.03	4.44705	Phenylalanine ammonia-lyase 1 OS=Petroselinum crispum OX=4043 GN=PAL1 PE=1 SV=1
CL510.Contig23_All	1.043	21.24	4.43204	ABC transporter F family member 1 OS=Arabidopsis thaliana OX=3702 GN=ABCF1 PE=2 SV=1
CL5490.Contig4_All	2.446	45.833	4.42009	Malonyl-coenzyme A:anthocyanin 3-O-glucoside-6''-O-malonyltransferase OS=Dahlia pinnata OX=101596 GN=3MAT PE=1 SV=1
Unigene55893_All	1.833	33.46	4.41074	NA
CL145.Contig20_All	7.446	139.46	4.40929	Feruloyl CoA ortho-hydroxylase 1 OS=Arabidopsis thaliana OX=3702 GN=F6'H1 PE=1 SV=1
CL4298.Contig1_All	1.156	27.833	4.40504	Glucan endo-1,3-beta-glucosidase OS=Vitis vinifera OX=29760 GN=VIT_06s0061g00120 PE=1 SV=2
CL19862.Contig7_All	1.45	26.27	4.39787	2-alkenal reductase (NADP(+)-dependent) OS=Nicotiana tabacum OX=4097 GN=DBR PE=1 SV=1
Unigene30250_All	1.106	21.336	4.37961	Cationic amino acid transporter 6, chloroplastic OS=Arabidopsis thaliana OX=3702 GN=CAT6 PE=2 SV=1
CL760.Contig4_All	5.593	99.173	4.37856	Aldehyde dehydrogenase family 2 member C4 OS=Arabidopsis thaliana OX=3702 GN=ALDH2C4 PE=1 SV=2
Unigene55736_All	4.5	80.63	4.37707	Ferredoxin--nitrite reductase, chloroplastic OS=Betula pendula OX=3505 GN=NIR1 PE=2 SV=1
Unigene12171_All	2.58	46.93	4.34951	7-deoxyloganetin glucosyltransferase OS=Gardenia jasminoides OX=114476 GN=UGT85A24 PE=1 SV=1
Unigene30234_All	4.246	77.616	4.34835	NA
CL901.Contig1_All	12.363	212.736	4.34617	Protein DECREASED SIZE EXCLUSION LIMIT 1 OS=Nicotiana benthamiana OX=4100 GN=DSE1 PE=2 SV=1
CL18784.Contig1_All	1.496	27.413	4.33825	Polyphenol oxidase, chloroplastic OS=Malus domestica OX=3750 PE=2 SV=1
CL8247.Contig2_All	1.453	24.73	4.33814	Protein LOL1 OS=Arabidopsis thaliana OX=3702 GN=LOL1 PE=2 SV=1
CL6144.Contig4_All	3.766	68.71	4.33053	NEP1-interacting protein-like 1 OS=Arabidopsis thaliana OX=3702 GN=ATL27 PE=2 SV=1
CL5063.Contig1_All	1.163	25.966	4.31066	NA
CL11725.Contig7_All	5.43	95.543	4.28764	Heavy metal-associated isoprenylated plant protein 39 OS=Arabidopsis thaliana OX=3702 GN=HIPP39 PE=2 SV=1
CL25.Contig21_All	4.67	82.503	4.27219	Berberine bridge enzyme-like 28 OS=Arabidopsis thaliana OX=3702 GN=At5g44440 PE=1 SV=1
Unigene16836_All	2.146	37.013	4.27037	Polyubiquitin OS=Avena fatua OX=4499 PE=2 SV=2
Unigene45635_All	14.626	241.113	4.265	Expansin-like B1 OS=Arabidopsis thaliana OX=3702 GN=EXLB1 PE=2 SV=2
CL8247.Contig1_All	1.216	19.846	4.2635	Protein LOL1 OS=Arabidopsis thaliana OX=3702 GN=LOL1 PE=2 SV=1
CL1528.Contig4_All	1.913	32.74	4.25019	Heavy metal-associated isoprenylated plant protein 3 OS=Arabidopsis thaliana OX=3702 GN=HIPP03 PE=1 SV=1
CL5873.Contig2_All	23	374.463	4.24928	Probable galactinol--sucrose galactosyltransferase 2 OS=Arabidopsis thaliana OX=3702 GN=RFS2 PE=2 SV=2
CL4939.Contig7_All	2.496	40.513	4.24781	WRKY transcription factor WRKY24 OS=Oryza sativa subsp. japonica OX=39947 GN=WRKY24 PE=2 SV=1
CL1795.Contig9_All	1.093	18.193	4.24569	Cinnamoyl-CoA reductase-like SNL6 OS=Oryza sativa subsp. japonica OX=39947 GN=SNL6 PE=3 SV=1
CL282.Contig14_All	2.123	33.666	4.22282	Pathogen-related protein OS=Hordeum vulgare OX=4513 PE=2 SV=2
Unigene60637_All	1.506	24.403	4.19508	Transcription factor AIG1 OS=Arabidopsis thaliana OX=3702 GN=BHLH32 PE=1 SV=1
Unigene26400_All	2.776	43.08	4.19267	Wall-associated receptor kinase-like 2 OS=Arabidopsis thaliana OX=3702 GN=WAKL2 PE=2 SV=1
Unigene60346_All	28.473	453.19	4.19	Delta(12) fatty acid dehydrogenase OS=Crepis alpina OX=72610 PE=1 SV=2
CL19778.Contig3_All	1.12	18.176	4.18643	NA
Unigene535_All	1.71	27.366	4.18023	UPF0057 membrane protein At4g30650 OS=Arabidopsis thaliana OX=3702 GN=At4g30650 PE=3 SV=1
CL19601.Contig16_All	3.143	50.073	4.17765	Pyrophosphate--fructose 6-phosphate 1-phosphotransferase subunit alpha OS=Solanum tuberosum OX=4113 GN=PFP-ALPHA PE=1 SV=2
CL11124.Contig3_All	1.966	29.503	4.17373	Oligopeptide transporter 3 OS=Arabidopsis thaliana OX=3702 GN=OPT3 PE=2 SV=3
Unigene981_All	1.076	16.92	4.17125	Basic leucine zipper 43 OS=Arabidopsis thaliana OX=3702 GN=BZIP43 PE=1 SV=1
CL8800.Contig2_All	5.823	86.873	4.14281	Dihydropyrimidine dehydrogenase (NADP(+)), chloroplastic OS=Arabidopsis thaliana OX=3702 GN=PYD1 PE=1 SV=1
Unigene24832_All	3.183	53.11	4.13509	Berberine bridge enzyme-like 25 OS=Arabidopsis thaliana OX=3702 GN=At5g44390 PE=2 SV=1
CL145.Contig24_All	1.48	23.663	4.13358	Feruloyl CoA ortho-hydroxylase 1 OS=Arabidopsis thaliana OX=3702 GN=F6'H1 PE=1 SV=1
CL282.Contig13_All	4.196	62.89	4.12924	Pathogen-related protein OS=Hordeum vulgare OX=4513 PE=2 SV=2
CL4795.Contig5_All	1.423	22.5	4.12724	Protein Ycf2 OS=Oenothera biennis OX=3942 GN=ycf2-A PE=3 SV=1
CL1795.Contig3_All	1.826	27.696	4.12594	Cinnamoyl-CoA reductase-like SNL6 OS=Oryza sativa subsp. japonica OX=39947 GN=SNL6 PE=3 SV=1
CL2951.Contig6_All	1.053	15.476	4.1254	Phenylalanine ammonia-lyase 3 OS=Petroselinum crispum OX=4043 GN=PAL3 PE=2 SV=1
CL4094.Contig5_All	5.346	79.13	4.12305	NA
CL10323.Contig4_All	9.886	153.436	4.11855	Peroxidase 16 OS=Arabidopsis thaliana OX=3702 GN=PER16 PE=1 SV=2
CL2951.Contig5_All	3.736	55.286	4.09691	Phenylalanine ammonia-lyase 2 OS=Petroselinum crispum OX=4043 GN=PAL2 PE=2 SV=1
CL1337.Contig15_All	1.526	27.136	4.08342	Extensin-3 OS=Arabidopsis thaliana OX=3702 GN=EXT3 PE=1 SV=3
CL2951.Contig19_All	19.6	284.03	4.07603	Phenylalanine ammonia-lyase 1 OS=Daucus carota OX=4039 GN=PAL1 PE=3 SV=1
Unigene44920_All	1.243	18.403	4.07374	Elongation factor 1-alpha 1 OS=Arabidopsis thaliana OX=3702 GN=A1 PE=1 SV=1
CL25.Contig30_All	18.893	275.063	4.0735	Berberine bridge enzyme-like 28 OS=Arabidopsis thaliana OX=3702 GN=At5g44440 PE=1 SV=1
Unigene51008_All	5.613	88.013	4.07191	NA
CL13057.Contig1_All	1.916	28.456	4.07134	RING-H2 finger protein ATL60 OS=Arabidopsis thaliana OX=3702 GN=ATL60 PE=2 SV=1
Unigene61028_All	2.34	33.416	4.06128	NA
CL8252.Contig2_All	1.266	19.863	4.0498	Aldo-keto reductase family 4 member C10 OS=Arabidopsis thaliana OX=3702 GN=AKR4C10 PE=1 SV=1
CL3590.Contig3_All	1.61	23.92	4.04365	Protein ENHANCED DISEASE RESISTANCE 2 OS=Arabidopsis thaliana OX=3702 GN=EDR2 PE=2 SV=1
Unigene20613_All	2.573	37.456	4.04246	NA
Unigene29137_All	1.556	21.556	4.03622	Phenylalanine ammonia-lyase OS=Helianthus annuus OX=4232 GN=PAL PE=2 SV=2
Unigene30467_All	5.44	78.683	4.02851	Inhibitor of trypsin and hageman factor OS=Cucurbita maxima OX=3661 PE=1 SV=1
Unigene56056_All	4.28	63.973	4.02519	Polygalacturonase inhibitor OS=Vitis vinifera OX=29760 GN=pgip PE=1 SV=1
CL3361.Contig2_All	1.903	26.893	4.01906	Probable trehalose-phosphate phosphatase E OS=Arabidopsis thaliana OX=3702 GN=TPPE PE=2 SV=1
CL5192.Contig3_All	2.35	34.76	4.01599	Ferric reduction oxidase 6 OS=Arabidopsis thaliana OX=3702 GN=FRO6 PE=2 SV=1
Unigene51188_All	1.146	16.34	4.01013	Zinc finger CCCH domain-containing protein 61 OS=Arabidopsis thaliana OX=3702 GN=TZF5 PE=1 SV=1
Unigene30553_All	5.09	69.833	4.00614	Probable calcium-binding protein CML25 OS=Arabidopsis thaliana OX=3702 GN=CML25 PE=2 SV=1
CL5336.Contig4_All	1	15.016	4.00025	Glycine-rich cell wall structural protein 2 OS=Oryza sativa subsp. japonica OX=39947 GN=GRP0.9 PE=2 SV=1
Unigene60355_All	3.61	51.386	3.99336	Delta(12) fatty acid desaturase DES8.11 OS=Calendula officinalis OX=41496 GN=DES8.11 PE=2 SV=1
CL16201.Contig3_All	1.81	25.096	3.9838	Acylsugar acyltransferase 3 OS=Solanum lycopersicum OX=4081 GN=ASAT3 PE=2 SV=1
Unigene44966_All	2.7	35.613	3.97193	ADP,ATP carrier protein 1, mitochondrial OS=Zea mays OX=4577 GN=ANT1 PE=2 SV=3
Unigene617_All	6.183	86.76	3.96961	UDP-glycosyltransferase 73C6 OS=Arabidopsis thaliana OX=3702 GN=UGT73C6 PE=2 SV=1
CL19863.Contig1_All	1.753	23.19	3.96112	Protein DJ-1 homolog D OS=Arabidopsis thaliana OX=3702 GN=DJ1D PE=1 SV=1
Unigene50098_All	2.466	35.28	3.9588	Formin-like protein 3 OS=Oryza sativa subsp. japonica OX=39947 GN=FH3 PE=2 SV=2
CL2951.Contig14_All	27.15	364.006	3.9585	Phenylalanine ammonia-lyase OS=Helianthus annuus OX=4232 GN=PAL PE=2 SV=2
Unigene79988_All	6.093	87.586	3.95511	Adenine phosphoribosyltransferase 3 OS=Arabidopsis thaliana OX=3702 GN=APT3 PE=1 SV=1
CL2951.Contig8_All	6.106	80.396	3.95496	Phenylalanine ammonia-lyase OS=Camellia sinensis OX=4442 GN=PAL PE=2 SV=1
CL2951.Contig15_All	8.843	119.45	3.94745	Phenylalanine ammonia-lyase OS=Helianthus annuus OX=4232 GN=PAL PE=2 SV=2
CL25.Contig23_All	73.276	988.103	3.9441	Berberine bridge enzyme-like 4 OS=Arabidopsis thaliana OX=3702 GN=FOX2 PE=2 SV=1
Unigene51226_All	23.266	320.036	3.94385	Defensin-like protein 1 OS=Dahlia merckii OX=43367 PE=1 SV=1
Unigene60757_All	6.536	84.413	3.94269	Probable cysteine protease RD21B OS=Arabidopsis thaliana OX=3702 GN=RD21B PE=1 SV=1
Unigene50789_All	1.866	25.696	3.94	NA
CL2006.Contig8_All	3.823	51.933	3.93507	Probable phospholipid-transporting ATPase 11 OS=Arabidopsis thaliana OX=3702 GN=ALA11 PE=2 SV=1
CL14548.Contig2_All	6.406	85.38	3.931	Protein NRT1/ PTR FAMILY 6.3 OS=Arabidopsis thaliana OX=3702 GN=NPF6.3 PE=1 SV=1
Unigene21305_All	1.233	20.106	3.92597	NA
Unigene19760_All	1.35	17.363	3.92368	Beta-galactosidase OS=Malus domestica OX=3750 PE=1 SV=1
CL1102.Contig1_All	4.44	59.78	3.91873	Cell number regulator 9 OS=Zea mays OX=4577 GN=CNR9 PE=2 SV=1
Unigene30073_All	1.153	14.896	3.91724	Salutaridinol 7-O-acetyltransferase OS=Papaver somniferum OX=3469 GN=SALAT PE=1 SV=1
CL7932.Contig4_All	4.26	54.883	3.9134	Aldehyde dehydrogenase family 2 member B7, mitochondrial OS=Arabidopsis thaliana OX=3702 GN=ALDH2B7 PE=1 SV=2
Unigene68676_All	2.343	29.893	3.91294	Protein AUXIN-REGULATED GENE INVOLVED IN ORGAN SIZE OS=Brassica rapa subsp. pekinensis OX=51351 GN=ARGOS PE=2 SV=2
CL478.Contig1_All	50.263	688.84	3.90538	Asparagine synthetase [glutamine-hydrolyzing] 2 OS=Arabidopsis thaliana OX=3702 GN=ASN2 PE=2 SV=1
Unigene8143_All	1.2	16.173	3.90148	Icosanoyl-CoA 5-desaturase (Fragment) OS=Limnanthes douglasii OX=28973 PE=1 SV=1
CL1592.Contig2_All	2.29	29.286	3.90062	Probable 2-oxoglutarate-dependent dioxygenase AOP1 (Fragment) OS=Arabidopsis thaliana OX=3702 GN=AOP1 PE=2 SV=1
Unigene50828_All	1.5	19.613	3.8974	Probable WRKY transcription factor 75 OS=Arabidopsis thaliana OX=3702 GN=WRKY75 PE=2 SV=1
Unigene5628_All	3.2	40.08	3.88991	Polyubiquitin 3 OS=Oryza sativa subsp. japonica OX=39947 GN=UBQ3 PE=2 SV=2
CL145.Contig12_All	4.203	53.823	3.88459	Feruloyl CoA ortho-hydroxylase 1 OS=Arabidopsis thaliana OX=3702 GN=F6'H1 PE=1 SV=1
CL282.Contig12_All	1.423	17.88	3.88249	Pathogen-related protein OS=Hordeum vulgare OX=4513 PE=2 SV=2
Unigene28976_All	1.573	19.873	3.88108	Strictosidine-O-beta-D-glucosidase OS=Rauvolfia serpentina OX=4060 GN=SGR1 PE=1 SV=1
Unigene40498_All	6.706	83.09	3.88015	Protein trichome birefringence-like 39 OS=Arabidopsis thaliana OX=3702 GN=TBL39 PE=2 SV=1
CL15026.Contig1_All	18.703	239.583	3.87369	Protein SENESCENCE-ASSOCIATED GENE 21, mitochondrial OS=Arabidopsis thaliana OX=3702 GN=SAG21 PE=2 SV=1
CL10698.Contig2_All	1.563	20.31	3.85445	Probable glutathione S-transferase OS=Nicotiana tabacum OX=4097 PE=2 SV=1
Unigene5508_All	1.53	22.033	3.83871	Branched-chain-amino-acid aminotransferase-like protein 2 OS=Arabidopsis thaliana OX=3702 GN=At5g27410 PE=2 SV=1
Unigene8416_All	1.193	14.716	3.83734	Serine/threonine-protein kinase AtPK2/AtPK19 OS=Arabidopsis thaliana OX=3702 GN=ATPK2 PE=1 SV=2
CL17104.Contig1_All	2.033	24.45	3.83158	Xanthotoxin 5-hydroxylase CYP82C2 OS=Arabidopsis thaliana OX=3702 GN=CYP82C2 PE=1 SV=2
Unigene50942_All	1.993	25.23	3.82978	Uncharacterized protein At1g15400 OS=Arabidopsis thaliana OX=3702 GN=At1g15400 PE=1 SV=2
CL2951.Contig16_All	16.39	198.246	3.81483	Phenylalanine ammonia-lyase 1 OS=Daucus carota OX=4039 GN=PAL1 PE=3 SV=1
Unigene35283_All	1.126	13.493	3.81107	NA
CL19862.Contig6_All	2.246	27.47	3.80621	2-alkenal reductase (NADP(+)-dependent) OS=Nicotiana tabacum OX=4097 GN=DBR PE=1 SV=1
CL11511.Contig4_All	1.536	19.03	3.80495	1-aminocyclopropane-1-carboxylate oxidase 3 OS=Petunia hybrida OX=4102 GN=ACO3 PE=3 SV=1
CL19160.Contig8_All	1.86	21.643	3.79832	Leucine-rich repeat extensin-like protein 3 OS=Arabidopsis thaliana OX=3702 GN=LRX3 PE=1 SV=1
Unigene45366_All	1.8	21.68	3.78825	Long-chain-alcohol oxidase FAO2 OS=Lotus japonicus OX=34305 GN=FAO2 PE=2 SV=1
CL15981.Contig3_All	7	83.436	3.78528	NA
CL16516.Contig2_All	1.11	13.446	3.78189	NA
CL1102.Contig10_All	8.13	101.3	3.76757	Cell number regulator 10 OS=Zea mays OX=4577 GN=CNR10 PE=2 SV=1
CL3977.Contig2_All	4.43	52.26	3.76724	Probable chalcone--flavonone isomerase 3 OS=Arabidopsis thaliana OX=3702 GN=CHI3 PE=1 SV=1
Unigene60353_All	1.483	20.37	3.76498	Delta(12) fatty acid dehydrogenase OS=Crepis alpina OX=72610 PE=1 SV=2
CL5913.Contig5_All	1.59	18.786	3.76459	Coronatine-insensitive protein 1 OS=Arabidopsis thaliana OX=3702 GN=COI1 PE=1 SV=1
Unigene30704_All	5.883	69.016	3.75664	Peptide methionine sulfoxide reductase OS=Brassica napus OX=3708 GN=PMSR PE=2 SV=1
Unigene56553_All	1.126	12.733	3.75635	Cytochrome c OS=Arabidopsis thaliana OX=3702 GN=CC-1 PE=3 SV=1
CL16756.Contig1_All	6.016	70.28	3.7539	Signaling peptide TAXIMIN 1 OS=Arabidopsis thaliana OX=3702 GN=TAX1 PE=2 SV=2
CL19483.Contig6_All	14.536	164.65	3.74669	1-aminocyclopropane-1-carboxylate oxidase homolog 1 OS=Arabidopsis thaliana OX=3702 GN=At1g06620 PE=2 SV=1
Unigene7955_All	1.876	21.13	3.74643	Probable leucine-rich repeat receptor-like protein kinase At1g35710 OS=Arabidopsis thaliana OX=3702 GN=At1g35710 PE=1 SV=1
CL1646.Contig4_All	6.63	75.903	3.74509	Homocysteine S-methyltransferase 2 OS=Arabidopsis thaliana OX=3702 GN=HMT-2 PE=1 SV=1
Unigene40030_All	1.29	14.703	3.74061	60S ribosomal protein L10-1 OS=Oryza sativa subsp. indica OX=39946 GN=SC34 PE=2 SV=2
CL1102.Contig7_All	1.37	16.756	3.7383	Cell number regulator 10 OS=Zea mays OX=4577 GN=CNR10 PE=2 SV=1
CL282.Contig5_All	6.966	80.846	3.73757	Pathogen-related protein OS=Hordeum vulgare OX=4513 PE=2 SV=2
CL10307.Contig1_All	1.69	19.843	3.73657	Endochitinase EP3 OS=Arabidopsis thaliana OX=3702 GN=EP3 PE=1 SV=1
CL157.Contig3_All	15.476	169.833	3.72347	Xanthotoxin 5-hydroxylase CYP82C4 OS=Arabidopsis thaliana OX=3702 GN=CYP82C4 PE=1 SV=1
Unigene20993_All	1.446	16.96	3.7149	G-type lectin S-receptor-like serine/threonine-protein kinase B120 OS=Arabidopsis thaliana OX=3702 GN=B120 PE=2 SV=1
Unigene66013_All	4.053	46.676	3.71195	Zinc finger protein ZAT10 OS=Arabidopsis thaliana OX=3702 GN=ZAT10 PE=2 SV=1
CL7844.Contig1_All	8.306	99.363	3.70979	NA
CL2959.Contig25_All	2.09	23.583	3.70263	Chaperone protein ClpD, chloroplastic OS=Arabidopsis thaliana OX=3702 GN=CLPD PE=1 SV=1
CL10036.Contig2_All	1.723	20.51	3.69898	(R)-mandelonitrile lyase-like OS=Arabidopsis thaliana OX=3702 GN=At1g73050 PE=2 SV=1
Unigene30598_All	1.246	13.903	3.69643	Glutathione reductase, cytosolic OS=Oryza sativa subsp. japonica OX=39947 GN=GRC2 PE=2 SV=2
CL8763.Contig2_All	8.086	92.243	3.69614	Defensin SD2 OS=Helianthus annuus OX=4232 GN=SD2 PE=2 SV=1
Unigene30235_All	26.31	298.436	3.6873	NA
CL2951.Contig20_All	13.13	147.263	3.68714	Phenylalanine ammonia-lyase OS=Nicotiana tabacum OX=4097 GN=PALA PE=2 SV=2
CL9716.Contig1_All	6.826	75.02	3.68692	Glucosamine inositolphosphorylceramide transferase 1 OS=Arabidopsis thaliana OX=3702 GN=GINT1 PE=2 SV=1
Unigene10134_All	2.816	30.65	3.68355	UDP-glycosyltransferase 73C4 OS=Arabidopsis thaliana OX=3702 GN=UGT73C4 PE=2 SV=1
CL1102.Contig8_All	7.356	87.63	3.68335	Cell number regulator 10 OS=Zea mays OX=4577 GN=CNR10 PE=2 SV=1
CL25.Contig25_All	1.263	14.176	3.68157	Berberine bridge enzyme-like 13 OS=Arabidopsis thaliana OX=3702 GN=At1g30760 PE=1 SV=1
Unigene55892_All	4.243	52.92	3.67965	U-box domain-containing protein 21 OS=Arabidopsis thaliana OX=3702 GN=PUB21 PE=2 SV=1
CL14366.Contig1_All	3.5	40.446	3.6742	NA
CL15432.Contig3_All	81.623	1071.14	3.67248	36.4 kDa proline-rich protein OS=Solanum lycopersicum OX=4081 GN=TPRP-F1 PE=2 SV=1
CL2737.Contig2_All	5.036	52.366	3.66953	Icosanoyl-CoA 5-desaturase (Fragment) OS=Limnanthes douglasii OX=28973 PE=1 SV=1
CL3451.Contig1_All	1.146	13.27	3.6658	NA
CL4795.Contig9_All	1.966	22.033	3.66575	Protein Ycf2 (Fragment) OS=Oenothera villaricae OX=3941 GN=ycf2 PE=3 SV=1
Unigene35925_All	1.256	14.103	3.66417	NA
Unigene40587_All	3.41	37.883	3.66243	Protein DMP2 OS=Arabidopsis thaliana OX=3702 GN=DMP2 PE=2 SV=1
CL16168.Contig10_All	1.026	11.87	3.65415	4-coumarate--CoA ligase-like 6 OS=Arabidopsis thaliana OX=3702 GN=4CLL6 PE=2 SV=2
CL5858.Contig2_All	1.36	14.966	3.64623	Cyclic nucleotide-gated ion channel 1 OS=Arabidopsis thaliana OX=3702 GN=CNGC1 PE=1 SV=1
Unigene60882_All	7.03	80.473	3.63797	Metal transporter Nramp3 OS=Arabidopsis thaliana OX=3702 GN=NRAMP3 PE=1 SV=2
CL14512.Contig2_All	1.016	10.563	3.63245	Probable protein phosphatase 2C 40 OS=Arabidopsis thaliana OX=3702 GN=At3g16560 PE=2 SV=1
CL18592.Contig4_All	24.063	258.65	3.62119	1-aminocyclopropane-1-carboxylate oxidase 4 OS=Petunia hybrida OX=4102 GN=ACO4 PE=3 SV=1
Unigene12985_All	6.006	63.756	3.62041	NA
CL4944.Contig3_All	4.856	52.193	3.61921	Probable carboxylesterase 12 OS=Arabidopsis thaliana OX=3702 GN=CXE12 PE=1 SV=1
CL287.Contig1_All	1.696	17.433	3.61639	Cytochrome P450 CYP72A219 OS=Panax ginseng OX=4054 PE=2 SV=1
CL15225.Contig1_All	2.796	31.096	3.61379	NA
CL9716.Contig2_All	14.41	152.97	3.61286	Glucosamine inositolphosphorylceramide transferase 1 OS=Arabidopsis thaliana OX=3702 GN=GINT1 PE=2 SV=1
CL282.Contig9_All	4.64	55.44	3.61057	Pathogen-related protein OS=Hordeum vulgare OX=4513 PE=2 SV=2
CL9572.Contig1_All	1.896	19.41	3.60973	PH, RCC1 and FYVE domains-containing protein 1 OS=Arabidopsis thaliana OX=3702 GN=PRAF1 PE=1 SV=1
Unigene35787_All	18.126	194.46	3.59878	Ubiquitin-conjugating enzyme E2 4 OS=Arabidopsis thaliana OX=3702 GN=UBC4 PE=2 SV=2
CL1100.Contig3_All	14.686	149.813	3.59425	NAD(P)H:quinone oxidoreductase OS=Solanum tuberosum OX=4113 PE=2 SV=1
CL2042.Contig5_All	7.406	78.14	3.59276	Non-symbiotic hemoglobin 2 OS=Gossypium hirsutum OX=3635 GN=HB2 PE=3 SV=1
CL537.Contig2_All	1.266	12.593	3.58794	Heavy metal-associated isoprenylated plant protein 35 OS=Arabidopsis thaliana OX=3702 GN=HIPP35 PE=2 SV=1
CL7555.Contig1_All	9.13	94.733	3.5837	Probable serine/threonine-protein kinase PBL4 OS=Arabidopsis thaliana OX=3702 GN=PBL4 PE=2 SV=1
CL19907.Contig5_All	2.806	32.013	3.58236	Laccase-21 OS=Oryza sativa subsp. japonica OX=39947 GN=LAC21 PE=2 SV=1
CL4956.Contig1_All	2.396	24.41	3.58033	Protein ENHANCED PSEUDOMONAS SUSCEPTIBILTY 1 OS=Arabidopsis thaliana OX=3702 GN=EPS1 PE=2 SV=1
CL15486.Contig1_All	6.003	60.626	3.57957	Secoisolariciresinol dehydrogenase (Fragment) OS=Forsythia intermedia OX=55183 PE=1 SV=1
Unigene50111_All	2.79	27.15	3.57588	S-adenosylmethionine synthase 2 OS=Elaeagnus umbellata OX=43233 GN=SAMS2 PE=2 SV=1
CL1592.Contig3_All	2.78	27.676	3.57119	Probable 2-oxoglutarate-dependent dioxygenase AOP1 (Fragment) OS=Arabidopsis thaliana OX=3702 GN=AOP1 PE=2 SV=1
Unigene116069_All	15.25	155.416	3.571	Isocitrate dehydrogenase [NADP] OS=Glycine max OX=3847 GN=IDH1 PE=1 SV=2
CL10323.Contig2_All	7.143	80.133	3.57005	Peroxidase 16 OS=Arabidopsis thaliana OX=3702 GN=PER16 PE=1 SV=2
CL1102.Contig11_All	16.786	177.226	3.56911	Cell number regulator 10 OS=Zea mays OX=4577 GN=CNR10 PE=2 SV=1
CL1528.Contig1_All	1.163	13.12	3.56526	Heavy metal-associated isoprenylated plant protein 3 OS=Arabidopsis thaliana OX=3702 GN=HIPP03 PE=1 SV=1
CL9572.Contig2_All	2.026	20.18	3.55874	PH, RCC1 and FYVE domains-containing protein 1 OS=Arabidopsis thaliana OX=3702 GN=PRAF1 PE=1 SV=1
Unigene55586_All	1.463	15.61	3.55789	NA
CL6330.Contig2_All	1.86	18.48	3.55753	UDP-glycosyltransferase 85A8 OS=Stevia rebaudiana OX=55670 GN=UGT85A8 PE=2 SV=1
CL40.Contig25_All	3.72	39.463	3.55266	Isocitrate dehydrogenase [NADP], chloroplastic (Fragment) OS=Medicago sativa OX=3879 PE=2 SV=1
CL9299.Contig2_All	1.493	14.856	3.55027	NA
CL12099.Contig6_All	5.52	61.723	3.54796	Delta(12) fatty acid desaturase DES8.11 OS=Calendula officinalis OX=41496 GN=DES8.11 PE=2 SV=1
Unigene28273_All	1.803	18.163	3.54672	NA
CL3048.Contig2_All	2.243	25.073	3.54478	F-box protein PP2-B13 OS=Arabidopsis thaliana OX=3702 GN=PP2B13 PE=2 SV=1
CL282.Contig11_All	1.293	13.383	3.54258	Pathogen-related protein OS=Hordeum vulgare OX=4513 PE=2 SV=2
Unigene45504_All	1.09	11.12	3.53537	Betaine aldehyde dehydrogenase, chloroplastic OS=Atriplex hortensis OX=34272 PE=2 SV=1
CL1196.Contig2_All	1.326	13.536	3.52745	NA
Unigene25888_All	1.993	20.576	3.52573	Homogentisate phytyltransferase 1, chloroplastic OS=Arabidopsis thaliana OX=3702 GN=HPT1 PE=1 SV=1
CL4795.Contig10_All	2.346	25.266	3.52456	Protein Ycf2 OS=Oenothera biennis OX=3942 GN=ycf2-A PE=3 SV=1
CL3522.Contig10_All	3.366	32.92	3.52446	Probable acyl-activating enzyme 18, peroxisomal OS=Arabidopsis thaliana OX=3702 GN=AAE18 PE=2 SV=1
Unigene24854_All	2.6	25.086	3.52054	UDP-glycosyltransferase 73E1 OS=Stevia rebaudiana OX=55670 GN=UGT73E1 PE=2 SV=1
Unigene60361_All	4.846	54.343	3.51325	Delta(12)-fatty-acid desaturase OS=Arabidopsis thaliana OX=3702 GN=FAD2 PE=1 SV=1
CL4272.Contig3_All	2.37	23.7	3.51234	Tropinone reductase homolog At5g06060 OS=Arabidopsis thaliana OX=3702 GN=At5g06060 PE=2 SV=1
CL157.Contig1_All	21.25	199.903	3.51126	Xanthotoxin 5-hydroxylase CYP82C4 OS=Arabidopsis thaliana OX=3702 GN=CYP82C4 PE=1 SV=1
CL13715.Contig2_All	1.19	11.796	3.5078	NA
Unigene6693_All	2.243	23.33	3.50209	NA
CL19869.Contig1_All	1.146	11.086	3.49944	Glucose-6-phosphate/phosphate translocator 2, chloroplastic OS=Arabidopsis thaliana OX=3702 GN=GPT2 PE=2 SV=2
Unigene11016_All	1.24	12.27	3.49592	Pleiotropic drug resistance protein 1 OS=Nicotiana tabacum OX=4097 GN=PDR1 PE=2 SV=1
CL1687.Contig6_All	1.083	10.556	3.49409	UDP-glycosyltransferase 76G1 OS=Stevia rebaudiana OX=55670 GN=UGT76G1 PE=1 SV=1
CL636.Contig1_All	21.036	207.446	3.49174	Cysteine proteinase RD21A OS=Arabidopsis thaliana OX=3702 GN=RD21A PE=1 SV=1
Unigene55418_All	20.646	222.39	3.48229	Glycine-rich cell wall structural protein OS=Arabidopsis thaliana OX=3702 GN=At3g17050 PE=3 SV=2
Unigene8570_All	1.816	17.2	3.48068	Isovaleryl-CoA dehydrogenase, mitochondrial OS=Solanum tuberosum OX=4113 GN=IVD PE=1 SV=2
CL7124.Contig3_All	4.55	44.613	3.48009	Probable WRKY transcription factor 26 OS=Arabidopsis thaliana OX=3702 GN=WRKY26 PE=1 SV=2
Unigene13221_All	1.136	10.78	3.4791	NAC domain containing protein 52 OS=Arabidopsis thaliana OX=3702 GN=NAC052 PE=1 SV=1
CL145.Contig23_All	3.213	31.143	3.47529	Feruloyl CoA ortho-hydroxylase 1 OS=Arabidopsis thaliana OX=3702 GN=F6'H1 PE=1 SV=1
Unigene12340_All	2.07	19.92	3.47495	Beta-glucosidase 13 OS=Oryza sativa subsp. japonica OX=39947 GN=BGLU13 PE=2 SV=2
CL17025.Contig2_All	1.016	10.366	3.47346	NA
Unigene35032_All	3.403	33.32	3.47258	NA
CL636.Contig2_All	12.8	123.3	3.4658	Cysteine proteinase RD21A OS=Arabidopsis thaliana OX=3702 GN=RD21A PE=1 SV=1
CL10490.Contig2_All	2.236	20.72	3.46335	Monooxygenase 2 OS=Arabidopsis thaliana OX=3702 GN=MO2 PE=2 SV=1
Unigene65858_All	1.06	10.143	3.46329	Photosystem I reaction center subunit II, chloroplastic OS=Nicotiana sylvestris OX=4096 GN=psaD PE=2 SV=1
CL945.Contig2_All	1.26	11.97	3.46135	UPF0481 protein At3g47200 OS=Arabidopsis thaliana OX=3702 GN=At3g47200 PE=2 SV=1
CL4740.Contig6_All	3.84	37.113	3.45805	Cytochrome P450 90A1 OS=Arabidopsis thaliana OX=3702 GN=CYP90A1 PE=2 SV=1
Unigene35588_All	1.413	13.423	3.45784	Thioredoxin reductase NTRB OS=Oryza sativa subsp. japonica OX=39947 GN=NTRB PE=2 SV=1
CL8931.Contig3_All	1.51	14.203	3.45591	Chaperone protein dnaJ 11, chloroplastic OS=Arabidopsis thaliana OX=3702 GN=ATJ11 PE=1 SV=2
CL2951.Contig18_All	3.66	33.883	3.44783	Phenylalanine ammonia-lyase 1 OS=Petroselinum crispum OX=4043 GN=PAL1 PE=1 SV=1
CL2951.Contig9_All	4.143	39.543	3.44243	Phenylalanine ammonia-lyase 1 OS=Petroselinum crispum OX=4043 GN=PAL1 PE=1 SV=1
Unigene66180_All	1.86	17.846	3.43822	NA
Unigene56158_All	2.53	23.773	3.43253	Oleosin Bn-III OS=Brassica napus OX=3708 PE=2 SV=1
CL18817.Contig2_All	1.44	12.99	3.4316	Methylcrotonoyl-CoA carboxylase subunit alpha, mitochondrial OS=Glycine max OX=3847 GN=MCCA PE=1 SV=2
CL940.Contig15_All	1.133	10.24	3.43006	Carotenoid 9,10(9',10')-cleavage dioxygenase OS=Crocus sativus OX=82528 GN=CCD PE=1 SV=1
Unigene23288_All	1.05	9.476	3.42904	Scarecrow-like protein 1 OS=Arabidopsis thaliana OX=3702 GN=SCL1 PE=2 SV=1
CL2308.Contig4_All	2.27	21.156	3.4267	Ankyrin repeat-containing protein At5g02620 OS=Arabidopsis thaliana OX=3702 GN=At5g02620 PE=1 SV=1
Unigene55729_All	1.763	16.423	3.42506	Basic 7S globulin 2 OS=Glycine max OX=3847 PE=1 SV=1
CL4956.Contig2_All	3.546	31.656	3.42455	Protein ENHANCED PSEUDOMONAS SUSCEPTIBILTY 1 OS=Arabidopsis thaliana OX=3702 GN=EPS1 PE=2 SV=1
Unigene364_All	1.313	12.633	3.42317	NAC domain-containing protein 83 OS=Arabidopsis thaliana OX=3702 GN=NAC083 PE=1 SV=1
CL10499.Contig2_All	5.603	50.896	3.41904	Glutamate dehydrogenase OS=Solanum lycopersicum OX=4081 GN=GDH1 PE=2 SV=1
Unigene10604_All	20.236	187.93	3.40975	Amino acid transporter AVT6B OS=Arabidopsis thaliana OX=3702 GN=AVT6B PE=3 SV=1
CL9005.Contig4_All	3.11	28.203	3.40727	Eukaryotic translation initiation factor isoform 4G-1 OS=Arabidopsis thaliana OX=3702 GN=EIF(ISO)4G1 PE=1 SV=1
Unigene66029_All	1.86	18.156	3.40476	NA
CL16509.Contig1_All	10.056	90.706	3.40376	Protein DETOXIFICATION 16 OS=Arabidopsis thaliana OX=3702 GN=DTX16 PE=2 SV=1
Unigene30486_All	1.2	10.776	3.4027	NA
CL3097.Contig10_All	1.353	13.733	3.39957	Delta(12) fatty acid desaturase DES8.11 OS=Calendula officinalis OX=41496 GN=DES8.11 PE=2 SV=1
CL16557.Contig4_All	1.063	10.216	3.39721	Rust resistance kinase Lr10 OS=Triticum aestivum OX=4565 GN=LRK10 PE=2 SV=1
Unigene66304_All	7.286	64.47	3.3943	Phospholipase A1-IIdelta OS=Arabidopsis thaliana OX=3702 GN=At2g42690 PE=1 SV=1
CL8488.Contig3_All	4.36	41.99	3.38567	Purple acid phosphatase 8 OS=Arabidopsis thaliana OX=3702 GN=PAP8 PE=2 SV=1
CL20036.Contig14_All	4.47	38.213	3.38424	Oxalate--CoA ligase OS=Arabidopsis thaliana OX=3702 GN=AAE3 PE=1 SV=1
CL10802.Contig3_All	3.046	26.736	3.38283	Probable NAD(P)H dehydrogenase (quinone) FQR1-like 3 OS=Arabidopsis thaliana OX=3702 GN=At5g58800 PE=2 SV=1
Unigene12977_All	1.533	13.413	3.37898	UDP-glycosyltransferase 73E1 OS=Stevia rebaudiana OX=55670 GN=UGT73E1 PE=2 SV=1
CL1810.Contig3_All	2.08	17.866	3.3758	Protein STRICTOSIDINE SYNTHASE-LIKE 6 OS=Arabidopsis thaliana OX=3702 GN=SSL6 PE=2 SV=1
CL7244.Contig2_All	1.28	11.193	3.37518	Phosphoenolpyruvate carboxykinase (ATP) OS=Arabidopsis thaliana OX=3702 GN=PCKA PE=1 SV=1
CL2951.Contig3_All	5.55	50.643	3.37336	Phenylalanine ammonia-lyase OS=Helianthus annuus OX=4232 GN=PAL PE=2 SV=2
Unigene45065_All	1.236	11.07	3.37275	NA
CL19655.Contig3_All	3.856	36.463	3.37065	Probable linoleate 9S-lipoxygenase 5 OS=Solanum tuberosum OX=4113 GN=LOX1.5 PE=2 SV=1
Unigene40443_All	1.973	17.096	3.36598	NA
Unigene45382_All	2.733	24.683	3.36459	Gibberellin 2-beta-dioxygenase 8 OS=Arabidopsis thaliana OX=3702 GN=GA2OX8 PE=1 SV=2
CL3220.Contig11_All	1.116	9.516	3.35877	NA
Unigene141637_All	1.553	14.356	3.3454	Elicitor-responsive protein 3 OS=Oryza sativa subsp. indica OX=39946 GN=ERG3 PE=2 SV=1
CL1428.Contig2_All	1.523	14.31	3.34419	Auxin-responsive protein SAUR41 OS=Arabidopsis thaliana OX=3702 GN=SAUR41 PE=2 SV=1
CL2600.Contig3_All	6.76	58.346	3.34391	Auxin response factor 5 OS=Arabidopsis thaliana OX=3702 GN=ARF5 PE=1 SV=3
Unigene61383_All	4.076	36.06	3.34049	Peptide methionine sulfoxide reductase B3 OS=Arabidopsis thaliana OX=3702 GN=MSRB3 PE=2 SV=2
Unigene28131_All	1.19	10.103	3.33806	Pectinesterase inhibitor 10 OS=Arabidopsis thaliana OX=3702 GN=PMEI10 PE=2 SV=1
Unigene60351_All	6.303	62.223	3.3371	Delta(12)-fatty-acid desaturase OS=Arabidopsis thaliana OX=3702 GN=FAD2 PE=1 SV=1
Unigene42186_All	1.396	11.586	3.33132	UDP-glycosyltransferase 85A8 OS=Stevia rebaudiana OX=55670 GN=UGT85A8 PE=2 SV=1
CL1186.Contig9_All	4.706	42	3.32982	Cell division cycle protein 48 homolog OS=Glycine max OX=3847 GN=CDC48 PE=2 SV=1
CL17225.Contig3_All	1.4	12.256	3.32756	Uncharacterized protein At5g19025 OS=Arabidopsis thaliana OX=3702 GN=At5g19025 PE=2 SV=3
CL537.Contig1_All	7.056	59.446	3.32492	Heavy metal-associated isoprenylated plant protein 35 OS=Arabidopsis thaliana OX=3702 GN=HIPP35 PE=2 SV=1
CL2006.Contig7_All	5.583	49.036	3.32288	Probable phospholipid-transporting ATPase 11 OS=Arabidopsis thaliana OX=3702 GN=ALA11 PE=2 SV=1
CL4094.Contig3_All	4.636	40.323	3.31998	NA
Unigene162600_All	1.853	17.016	3.30969	Tyrosine-protein phosphatase DSP1 OS=Arabidopsis thaliana OX=3702 GN=DSP1 PE=1 SV=1
Unigene35664_All	9.843	81.536	3.30966	Malonate--CoA ligase OS=Arabidopsis thaliana OX=3702 GN=AAE13 PE=1 SV=2
Unigene20563_All	1.036	9.053	3.30251	G-type lectin S-receptor-like serine/threonine-protein kinase RKS1 OS=Arabidopsis thaliana OX=3702 GN=RKS1 PE=3 SV=3
CL1810.Contig5_All	2.936	23.993	3.28284	Protein STRICTOSIDINE SYNTHASE-LIKE 6 OS=Arabidopsis thaliana OX=3702 GN=SSL6 PE=2 SV=1
CL19535.Contig8_All	2.376	20.843	3.27876	Fatty acid amide hydrolase OS=Arabidopsis thaliana OX=3702 GN=FAAH PE=1 SV=1
Unigene50668_All	2.123	17.583	3.27483	NA
CL3657.Contig2_All	5.303	46.153	3.27376	Ethylene-responsive transcription factor ERF071 OS=Arabidopsis thaliana OX=3702 GN=ERF071 PE=2 SV=1
CL13749.Contig3_All	2.34	19.476	3.27363	Serine/threonine-protein kinase STY46 OS=Arabidopsis thaliana OX=3702 GN=STY46 PE=1 SV=1
CL25.Contig29_All	2.056	19.383	3.26801	Berberine bridge enzyme-like 4 OS=Arabidopsis thaliana OX=3702 GN=FOX2 PE=2 SV=1
CL5977.Contig2_All	2.33	19.82	3.26196	NA
Unigene174850_All	9.19	77.633	3.26126	NA
Unigene699_All	8.04	65.626	3.25742	UDP-glycosyltransferase 74G1 OS=Stevia rebaudiana OX=55670 GN=UGT74G1 PE=1 SV=1
CL13217.Contig2_All	2.066	16.996	3.25384	NA
CL12099.Contig3_All	3.33	29.42	3.25284	Delta(12) fatty acid dehydrogenase OS=Crepis alpina OX=72610 PE=1 SV=2
CL7932.Contig2_All	5.286	43.53	3.25172	Aldehyde dehydrogenase family 2 member B7, mitochondrial OS=Arabidopsis thaliana OX=3702 GN=ALDH2B7 PE=1 SV=2
Unigene35405_All	1.783	15.23	3.24932	NA
Unigene19835_All	1.766	14.44	3.24616	UDP-glycosyltransferase 71E1 OS=Stevia rebaudiana OX=55670 GN=UGT71E1 PE=2 SV=1
CL760.Contig6_All	7.57	62.066	3.24476	Aldehyde dehydrogenase family 2 member C4 OS=Arabidopsis thaliana OX=3702 GN=ALDH2C4 PE=1 SV=2
Unigene40276_All	2.036	17.52	3.23963	Pelargonidin 3-O-(6-caffeoylglucoside) 5-O-(6-O-malonylglucoside) 4'''-malonyltransferase OS=Salvia splendens OX=180675 PE=1 SV=1
CL282.Contig7_All	4.13	33.213	3.23789	Pathogen-related protein OS=Hordeum vulgare OX=4513 PE=2 SV=2
Unigene141832_All	4.95	38.953	3.23564	Early nodulin-93 OS=Glycine max OX=3847 PE=2 SV=1
Unigene45852_All	1.146	9.476	3.23522	NA
CL2898.Contig1_All	4.206	34.393	3.23502	Cytochrome P450 71A8 OS=Mentha piperita OX=34256 GN=CYP71A8 PE=3 SV=1
CL18896.Contig2_All	1.47	11.63	3.23206	Shikimate O-hydroxycinnamoyltransferase OS=Nicotiana tabacum OX=4097 GN=HST PE=1 SV=1
Unigene66163_All	1.126	9.32	3.23059	NA
CL14508.Contig1_All	11.4	91.486	3.22823	Probable xyloglucan endotransglucosylase/hydrolase protein 29 OS=Arabidopsis thaliana OX=3702 GN=XTH29 PE=2 SV=1
Unigene7250_All	14.836	121.843	3.22774	Phenylalanine ammonia-lyase 1 OS=Daucus carota OX=4039 GN=PAL1 PE=3 SV=1
Unigene51199_All	1.12	9.263	3.22744	Expansin-like B1 OS=Arabidopsis thaliana OX=3702 GN=EXLB1 PE=2 SV=2
CL7555.Contig2_All	11.656	94.623	3.2266	Probable serine/threonine-protein kinase PBL4 OS=Arabidopsis thaliana OX=3702 GN=PBL4 PE=2 SV=1
CL19250.Contig24_All	1.393	11.07	3.22572	Coatomer subunit gamma-2 OS=Oryza sativa subsp. japonica OX=39947 GN=Os07g0201100 PE=2 SV=1
Unigene14454_All	1.623	16.076	3.22184	NA
CL10323.Contig1_All	1.35	11.263	3.22051	Peroxidase 45 OS=Arabidopsis thaliana OX=3702 GN=PER45 PE=1 SV=1
CL16201.Contig2_All	1.183	9.706	3.21771	Acylsugar acyltransferase 3 OS=Solanum lycopersicum OX=4081 GN=ASAT3 PE=2 SV=1
Unigene60349_All	1.61	14.67	3.21707	Delta(12) fatty acid desaturase DES8.11 OS=Calendula officinalis OX=41496 GN=DES8.11 PE=2 SV=1
CL15.Contig2_All	2.8	22.46	3.216	Thioredoxin H2 OS=Arabidopsis thaliana OX=3702 GN=TRX2 PE=2 SV=2
CL1795.Contig2_All	1.826	14.473	3.21551	Cinnamoyl-CoA reductase-like SNL6 OS=Oryza sativa subsp. japonica OX=39947 GN=SNL6 PE=3 SV=1
Unigene51594_All	1.726	13.883	3.21512	Zinc finger CCCH domain-containing protein 66 OS=Arabidopsis thaliana OX=3702 GN=At5g58620 PE=2 SV=1
CL17497.Contig1_All	57.626	448.463	3.21245	Uncharacterized oxidoreductase At4g09670 OS=Arabidopsis thaliana OX=3702 GN=At4g09670 PE=1 SV=1
Unigene45763_All	32.18	251.336	3.20947	EP1-like glycoprotein 1 OS=Arabidopsis thaliana OX=3702 GN=At1g78820 PE=2 SV=1
CL15980.Contig2_All	5.833	49.3	3.20666	Delta(12)-fatty-acid desaturase FAD2 OS=Vernicia fordii OX=73154 GN=FAD2 PE=1 SV=1
Unigene61341_All	2.093	17	3.2051	NA
Unigene547_All	1.783	15.976	3.20502	NA
CL12099.Contig5_All	6.313	53.703	3.2029	Delta(12) fatty acid desaturase DES8.11 OS=Calendula officinalis OX=41496 GN=DES8.11 PE=2 SV=1
Unigene61314_All	3.4	26.416	3.20273	NA
Unigene45770_All	13.326	104.526	3.1988	Linoleate 13S-lipoxygenase 3-1, chloroplastic OS=Solanum tuberosum OX=4113 GN=LOX3.1 PE=1 SV=1
CL19655.Contig4_All	8.686	70.613	3.198	Probable linoleate 9S-lipoxygenase 5 OS=Solanum tuberosum OX=4113 GN=LOX1.5 PE=2 SV=1
CL19500.Contig1_All	1.23	9.636	3.1937	Probably inactive leucine-rich repeat receptor-like protein kinase At5g48380 OS=Arabidopsis thaliana OX=3702 GN=At5g48380 PE=1 SV=1
Unigene417_All	1.326	11.093	3.18274	G-type lectin S-receptor-like serine/threonine-protein kinase LECRK2 OS=Oryza sativa subsp. indica OX=39946 GN=LECRK2 PE=2 SV=1
Unigene16683_All	1.386	10.943	3.18222	BEL1-like homeodomain protein 7 OS=Arabidopsis thaliana OX=3702 GN=BLH7 PE=1 SV=1
Unigene19878_All	1.426	11.506	3.17906	Receptor-like protein kinase FERONIA OS=Arabidopsis thaliana OX=3702 GN=FER PE=1 SV=1
CL4136.Contig3_All	1.006	7.843	3.17685	Cytochrome P450 78A9 OS=Arabidopsis thaliana OX=3702 GN=CYP78A9 PE=1 SV=1
Unigene695_All	15.823	126.256	3.17571	Universal stress protein PHOS34 OS=Arabidopsis thaliana OX=3702 GN=PHOS34 PE=1 SV=1
Unigene45238_All	1.076	8.24	3.17554	Mitochondrial phosphate carrier protein 3, mitochondrial OS=Arabidopsis thaliana OX=3702 GN=MPT3 PE=1 SV=1
CL8207.Contig2_All	2.646	20.493	3.17533	GABA transporter 1 OS=Arabidopsis thaliana OX=3702 GN=GAT1 PE=1 SV=1
Unigene55482_All	1.626	12.933	3.17342	U-box domain-containing protein 11 OS=Arabidopsis thaliana OX=3702 GN=PUB11 PE=2 SV=2
Unigene50488_All	5.17	39.89	3.16853	UDP-glycosyltransferase 85A8 OS=Stevia rebaudiana OX=55670 GN=UGT85A8 PE=2 SV=1
CL19028.Contig1_All	4.01	30.77	3.16583	Serine/threonine-protein kinase SAPK3 OS=Oryza sativa subsp. indica OX=39946 GN=SAPK3 PE=1 SV=2
CL731.Contig1_All	2.44	19.656	3.16517	Pectinesterase inhibitor 11 OS=Arabidopsis thaliana OX=3702 GN=PMEI11 PE=2 SV=1
CL19744.Contig1_All	1.94	14.526	3.16447	Transcription factor MYC4 OS=Arabidopsis thaliana OX=3702 GN=MYC4 PE=1 SV=1
CL11467.Contig4_All	1.246	9.253	3.1644	NA
Unigene65729_All	1.546	12.506	3.16379	NA
Unigene994_All	3.743	29.106	3.1614	ARGOS-like protein OS=Arabidopsis thaliana OX=3702 GN=ARL PE=2 SV=1
CL1646.Contig2_All	11.546	88.33	3.15267	Homocysteine S-methyltransferase 2 OS=Arabidopsis thaliana OX=3702 GN=HMT-2 PE=1 SV=1
Unigene55976_All	3.62	28.166	3.14668	NA
CL3730.Contig4_All	5.04	39.83	3.14086	Phospho-2-dehydro-3-deoxyheptonate aldolase 1, chloroplastic OS=Solanum tuberosum OX=4113 GN=SHKA PE=1 SV=2
CL10744.Contig2_All	7.636	56.88	3.13886	NA
Unigene35516_All	25.353	189.586	3.13803	Oryzain beta chain OS=Oryza sativa subsp. japonica OX=39947 GN=Os04g0670200 PE=1 SV=2
CL16144.Contig1_All	1.453	11.11	3.13366	Eukaryotic initiation factor 4A-1 OS=Arabidopsis thaliana OX=3702 GN=TIF4A-1 PE=1 SV=1
CL9809.Contig3_All	3.483	26.273	3.13322	Phytoene synthase 1, chloroplastic OS=Solanum lycopersicum OX=4081 GN=PSY1 PE=1 SV=2
CL2777.Contig5_All	2.216	16.926	3.13216	Uridine nucleosidase 1 OS=Arabidopsis thaliana OX=3702 GN=URH1 PE=1 SV=2
CL7712.Contig3_All	3.183	23.513	3.13201	BEL1-like homeodomain protein 1 OS=Arabidopsis thaliana OX=3702 GN=BLH1 PE=1 SV=1
CL2600.Contig2_All	3.16	23.716	3.12409	Auxin response factor 5 OS=Arabidopsis thaliana OX=3702 GN=ARF5 PE=1 SV=3
CL10709.Contig2_All	29.016	218.093	3.12282	Protein DETOXIFICATION 40 OS=Arabidopsis thaliana OX=3702 GN=DTX40 PE=1 SV=1
Unigene10522_All	2.17	16.3	3.11941	Proteasome subunit beta type-3-A OS=Arabidopsis thaliana OX=3702 GN=PBC1 PE=1 SV=2
CL2006.Contig1_All	7.18	54.38	3.10418	Phospholipid-transporting ATPase 10 OS=Arabidopsis thaliana OX=3702 GN=ALA10 PE=3 SV=1
CL4617.Contig4_All	11.08	88.7	3.09973	Formin-like protein 5 OS=Oryza sativa subsp. japonica OX=39947 GN=FH5 PE=2 SV=2
CL15137.Contig2_All	1.99	15.756	3.09909	Ethylene-responsive transcription factor 14 OS=Arabidopsis thaliana OX=3702 GN=ERF14 PE=2 SV=1
CL1408.Contig4_All	1.943	13.85	3.09888	Pyrophosphate-energized vacuolar membrane proton pump OS=Vigna radiata var. radiata OX=3916 PE=1 SV=4
Unigene56317_All	1.006	7.643	3.09862	Light-regulated protein, chloroplastic OS=Oryza sativa subsp. japonica OX=39947 GN=LIR1 PE=1 SV=1
CL9274.Contig3_All	2.263	16.57	3.09831	UDP-glycosyltransferase 73C1 OS=Arabidopsis thaliana OX=3702 GN=UGT73C1 PE=2 SV=1
CL940.Contig19_All	9.683	69.883	3.09228	Carotenoid 9,10(9',10')-cleavage dioxygenase OS=Crocus sativus OX=82528 GN=CCD PE=1 SV=1
CL15917.Contig4_All	6.31	45.363	3.09043	Cytochrome P450 76C1 OS=Arabidopsis thaliana OX=3702 GN=CYP76C1 PE=2 SV=1
CL12417.Contig1_All	1.563	10.783	3.08915	Molybdate transporter 2 OS=Arabidopsis thaliana OX=3702 GN=MOT2 PE=1 SV=2
CL7124.Contig2_All	32.37	239.673	3.08389	Probable WRKY transcription factor 26 OS=Arabidopsis thaliana OX=3702 GN=WRKY26 PE=1 SV=2
Unigene45573_All	1.006	7.37	3.08327	Protein SRG1 OS=Arabidopsis thaliana OX=3702 GN=SRG1 PE=2 SV=1
CL1269.Contig18_All	29.95	213.983	3.0827	Dormancy-associated protein 1 OS=Arabidopsis thaliana OX=3702 GN=DRM1 PE=1 SV=1
CL19134.Contig7_All	4.48	32.626	3.08168	Protein ACTIVITY OF BC1 COMPLEX KINASE 7, chloroplastic OS=Arabidopsis thaliana OX=3702 GN=ABC1K7 PE=1 SV=1
CL10166.Contig2_All	4.56	33.206	3.08121	NA
CL12580.Contig3_All	8.216	61.37	3.0806	IQ domain-containing protein IQM4 OS=Arabidopsis thaliana OX=3702 GN=IQM4 PE=2 SV=1
Unigene26542_All	1.676	12.126	3.07746	NA
CL3097.Contig9_All	4.376	34.906	3.07608	Delta(12) fatty acid desaturase DES8.11 OS=Calendula officinalis OX=41496 GN=DES8.11 PE=2 SV=1
Unigene4576_All	3.21	22.69	3.07526	1-aminocyclopropane-1-carboxylate oxidase homolog OS=Solanum lycopersicum OX=4081 GN=ACO3 PE=2 SV=1
Unigene66225_All	4.52	32.253	3.07391	NA
CL16448.Contig1_All	2.89	21.896	3.07237	NA
Unigene141902_All	2.586	20.74	3.07119	Probable trehalose-phosphate phosphatase H OS=Arabidopsis thaliana OX=3702 GN=TPPH PE=2 SV=1
Unigene51150_All	1.19	8.706	3.06704	NA
Unigene45948_All	3.68	26.263	3.06662	Homeobox-leucine zipper protein HAT5 OS=Arabidopsis thaliana OX=3702 GN=HAT5 PE=1 SV=1
CL1795.Contig1_All	2.01	14.986	3.06647	Cinnamoyl-CoA reductase-like SNL6 OS=Oryza sativa subsp. japonica OX=39947 GN=SNL6 PE=3 SV=1
Unigene60360_All	5.506	42.313	3.06614	Delta(12)-fatty-acid desaturase OS=Arabidopsis thaliana OX=3702 GN=FAD2 PE=1 SV=1
Unigene826_All	1.36	9.873	3.06448	Photosystem I reaction center subunit VI, chloroplastic OS=Brassica campestris OX=3711 GN=PSAH PE=2 SV=1
CL13050.Contig1_All	3.45	26.583	3.06211	Aspartic proteinase PCS1 OS=Arabidopsis thaliana OX=3702 GN=PCS1 PE=2 SV=1
Unigene60860_All	2.633	19.233	3.05621	Short-chain dehydrogenase TIC 32, chloroplastic OS=Arabidopsis thaliana OX=3702 GN=TIC32 PE=2 SV=1
CL10166.Contig1_All	1.07	7.543	3.04691	NA
Unigene110294_All	19.753	139.11	3.04632	Zinc finger CCCH domain-containing protein 29 OS=Arabidopsis thaliana OX=3702 GN=At2g40140 PE=1 SV=1
CL3842.Contig6_All	3.073	21.13	3.04565	Chaperone protein dnaJ 20, chloroplastic OS=Arabidopsis thaliana OX=3702 GN=ATJ20 PE=1 SV=2
Unigene45334_All	10.826	78.23	3.04496	AAA-ATPase At2g46620 OS=Arabidopsis thaliana OX=3702 GN=At2g46620 PE=2 SV=1
CL145.Contig11_All	2.25	15.61	3.04426	Feruloyl CoA ortho-hydroxylase 1 OS=Arabidopsis thaliana OX=3702 GN=F6'H1 PE=1 SV=1
CL3757.Contig6_All	1.066	7.556	3.03596	Cytochrome P450 71A2 OS=Solanum melongena OX=4111 GN=CYP71A2 PE=2 SV=1
CL5440.Contig4_All	1.87	13.416	3.035	Uncharacterized mitochondrial protein AtMg00820 OS=Arabidopsis thaliana OX=3702 GN=AtMg00820 PE=4 SV=1
CL6027.Contig10_All	4.446	30.76	3.03466	Sulfate transporter 4.1, chloroplastic OS=Arabidopsis thaliana OX=3702 GN=SULTR4;1 PE=1 SV=1
Unigene13972_All	1.806	13.24	3.03184	NA
CL19162.Contig6_All	2.183	15.043	3.03083	Probable carboxylesterase 13 OS=Arabidopsis thaliana OX=3702 GN=CXE13 PE=1 SV=1
Unigene50812_All	1.2	8.25	3.02991	Splicing factor U2af large subunit B OS=Nicotiana plumbaginifolia OX=4092 GN=U2AF65B PE=2 SV=1
CL3361.Contig1_All	4.033	28.37	3.02967	Probable trehalose-phosphate phosphatase E OS=Arabidopsis thaliana OX=3702 GN=TPPE PE=2 SV=1
CL17423.Contig2_All	2.016	13.76	3.029	UDP-glucose flavonoid 3-O-glucosyltransferase 6 OS=Fragaria ananassa OX=3747 GN=GT6 PE=1 SV=1
CL11313.Contig3_All	1.17	7.833	3.0276	Transcription factor MYB2 OS=Oryza sativa subsp. japonica OX=39947 GN=MYB2 PE=2 SV=1
CL7124.Contig1_All	4.25	30.183	3.02726	Probable WRKY transcription factor 26 OS=Arabidopsis thaliana OX=3702 GN=WRKY26 PE=1 SV=2
CL17968.Contig2_All	2.216	15.05	3.02699	NA
CL16525.Contig1_All	5.013	37.22	3.02399	PAMP-induced secreted peptide 1 OS=Arabidopsis thaliana OX=3702 GN=PIP1 PE=1 SV=1
CL14033.Contig1_All	2.49	18.8	3.02357	Transcription factor MYB2 OS=Oryza sativa subsp. japonica OX=39947 GN=MYB2 PE=2 SV=1
CL15398.Contig2_All	4.77	32.916	3.02065	Serine acetyltransferase 1, chloroplastic OS=Arabidopsis thaliana OX=3702 GN=SAT1 PE=1 SV=2
CL18900.Contig3_All	3.986	27.79	3.01646	Secoisolariciresinol dehydrogenase (Fragment) OS=Forsythia intermedia OX=55183 PE=1 SV=1
CL15917.Contig1_All	3.016	20.733	3.0161	7-ethoxycoumarin O-deethylase OS=Helianthus tuberosus OX=4233 GN=CYP76B1 PE=1 SV=1
CL763.Contig1_All	1.133	7.93	3.01481	ACT domain-containing protein ACR1 OS=Arabidopsis thaliana OX=3702 GN=ACR1 PE=2 SV=1
Unigene46227_All	1.053	7.81	3.01408	NA
Unigene60363_All	22.456	158.22	3.01179	Delta(12) fatty acid dehydrogenase OS=Crepis alpina OX=72610 PE=1 SV=2
CL4667.Contig1_All	1.18	8.28	3.01175	NA
CL2959.Contig29_All	1.053	7.466	3.00943	Chaperone protein ClpD, chloroplastic OS=Arabidopsis thaliana OX=3702 GN=CLPD PE=1 SV=1
CL19172.Contig14_All	1.15	7.556	3.00602	Short-chain dehydrogenase TIC 32, chloroplastic OS=Pisum sativum OX=3888 GN=TIC32 PE=1 SV=1
CL15981.Contig2_All	2.02	14.593	3.00572	NA
CL4939.Contig14_All	125.066	864.253	3.00562	Defensin-like protein 1 OS=Dahlia merckii OX=43367 PE=1 SV=1
CL13102.Contig7_All	1.5	10.123	3.00446	Cationic peroxidase 1 OS=Arachis hypogaea OX=3818 GN=PNC1 PE=1 SV=2
CL11960.Contig2_All	1.996	13.803	3.00253	NA
CL2801.Contig10_All	4.22	30.543	2.99687	Nudix hydrolase 10 OS=Arabidopsis thaliana OX=3702 GN=NUDT10 PE=1 SV=1
Unigene30361_All	3.226	22.31	2.996	Receptor like protein kinase S.2 OS=Arabidopsis thaliana OX=3702 GN=LECRKS2 PE=2 SV=2
CL19601.Contig12_All	1.116	7.476	2.99161	Pyrophosphate--fructose 6-phosphate 1-phosphotransferase subunit alpha OS=Ricinus communis OX=3988 GN=PFP-ALPHA PE=3 SV=1
CL15486.Contig2_All	5.856	39.696	2.98998	Secoisolariciresinol dehydrogenase (Fragment) OS=Forsythia intermedia OX=55183 PE=1 SV=1
CL3148.Contig10_All	1.963	13.086	2.98782	Bifunctional nuclease 2 OS=Arabidopsis thaliana OX=3702 GN=BBD2 PE=2 SV=1
CL19162.Contig5_All	1.48	10.24	2.98748	Probable carboxylesterase 13 OS=Arabidopsis thaliana OX=3702 GN=CXE13 PE=1 SV=1
CL9504.Contig3_All	1.796	13.293	2.98462	Probable (S)-N-methylcoclaurine 3'-hydroxylase isozyme 2 OS=Coptis japonica OX=3442 GN=CYP80B2 PE=2 SV=1
CL3681.Contig1_All	3.583	24.35	2.98355	NA
CL13399.Contig1_All	8.59	56.25	2.9746	UDP-glycosyltransferase 75C1 OS=Solanum lycopersicum OX=4081 GN=UGT75C1 PE=1 SV=1
Unigene60358_All	2.706	19.943	2.97374	Delta(12) fatty acid desaturase DES8.11 OS=Calendula officinalis OX=41496 GN=DES8.11 PE=2 SV=1
Unigene66381_All	1.573	10.473	2.9737	NA
Unigene56213_All	1.47	9.37	2.97286	NA
CL3920.Contig2_All	2.233	15.05	2.96828	NA
CL636.Contig7_All	47.656	320.43	2.96812	Probable cysteine protease RD21B OS=Arabidopsis thaliana OX=3702 GN=RD21B PE=1 SV=1
CL7244.Contig4_All	2.053	13.406	2.96151	Phosphoenolpyruvate carboxykinase (ATP) OS=Arabidopsis thaliana OX=3702 GN=PCKA PE=1 SV=1
Unigene18799_All	1.976	12.843	2.95989	Cytochrome P450 82A4 OS=Glycine max OX=3847 GN=CYP82A4 PE=2 SV=1
Unigene13766_All	4.636	31.056	2.95815	Isoflavone 3'-hydroxylase (Fragment) OS=Medicago truncatula OX=3880 GN=CYP81E9 PE=1 SV=1
Unigene15055_All	1.576	10.88	2.95668	NA
CL3113.Contig2_All	2.623	18.776	2.95558	NA
Unigene35523_All	3.666	24.533	2.95558	Uncharacterized protein At1g76070 OS=Arabidopsis thaliana OX=3702 GN=At1g76070 PE=1 SV=1
Unigene816_All	3.59	23.883	2.95552	Purple acid phosphatase 7 OS=Arabidopsis thaliana OX=3702 GN=PAP7 PE=2 SV=1
CL3963.Contig1_All	2.313	15.24	2.95432	Glutathione S-transferase L1 OS=Arabidopsis thaliana OX=3702 GN=GSTL1 PE=2 SV=1
CL5900.Contig3_All	1.93	12.546	2.95225	Protein TRANSPORT INHIBITOR RESPONSE 1 OS=Arabidopsis thaliana OX=3702 GN=TIR1 PE=1 SV=2
Unigene301_All	1.98	13.426	2.9504	NA
CL6578.Contig4_All	1.183	7.753	2.9498	Pyruvate dehydrogenase E1 component subunit alpha, mitochondrial OS=Solanum tuberosum OX=4113 PE=1 SV=1
Unigene16614_All	1.45	9.773	2.9475	Cytokinin dehydrogenase 7 OS=Arabidopsis thaliana OX=3702 GN=CKX7 PE=1 SV=1
CL3340.Contig3_All	4.443	30.146	2.9426	Cytochrome P450 94A1 OS=Vicia sativa OX=3908 GN=CYP94A1 PE=2 SV=2
Unigene35223_All	2.416	15.55	2.94017	Aluminum-activated malate transporter 10 OS=Arabidopsis thaliana OX=3702 GN=ALMT10 PE=3 SV=2
CL510.Contig19_All	1.166	8.413	2.93846	ABC transporter F family member 1 OS=Arabidopsis thaliana OX=3702 GN=ABCF1 PE=2 SV=1
CL17824.Contig9_All	2.076	13.49	2.9381	TMV resistance protein N OS=Nicotiana glutinosa OX=35889 GN=N PE=1 SV=1
Unigene44933_All	2.283	15.003	2.93516	Acyltransferase-like protein At3g26840, chloroplastic OS=Arabidopsis thaliana OX=3702 GN=At3g26840 PE=1 SV=1
Unigene46183_All	2.866	19.093	2.93495	NA
CL18255.Contig3_All	3.856	25.363	2.93184	Bifunctional riboflavin biosynthesis protein RIBA 1, chloroplastic OS=Arabidopsis thaliana OX=3702 GN=RIBA1 PE=1 SV=2
CL8692.Contig1_All	3.42	22.2	2.93124	Protein PYRICULARIA ORYZAE RESISTANCE 21 OS=Oryza sativa subsp. indica OX=39946 GN=PI21 PE=4 SV=1
Unigene56267_All	6.613	42.866	2.92759	Serine/threonine protein phosphatase 2A 59 kDa regulatory subunit B' zeta isoform OS=Arabidopsis thaliana OX=3702 GN=B'ZETA PE=2 SV=2
CL10516.Contig2_All	1.486	9.446	2.92615	Serine carboxypeptidase 3 OS=Oryza sativa subsp. japonica OX=39947 GN=CBP3 PE=2 SV=1
Unigene50917_All	15.373	100.83	2.92463	4-hydroxyphenylpyruvate dioxygenase OS=Daucus carota OX=4039 PE=2 SV=1
Unigene173797_All	1.553	11.36	2.92187	UDP-glycosyltransferase 88F5 OS=Malus domestica OX=3750 GN=UGT88F5 PE=2 SV=1
CL1408.Contig7_All	1.966	12.383	2.9159	Pyrophosphate-energized vacuolar membrane proton pump OS=Vigna radiata var. radiata OX=3916 PE=1 SV=4
CL9379.Contig1_All	4.373	28.72	2.91563	U-box domain-containing protein 4 OS=Arabidopsis thaliana OX=3702 GN=PUB4 PE=1 SV=3
Unigene35083_All	1.186	7.693	2.91524	Cytochrome P450 704C1 OS=Pinus taeda OX=3352 GN=CYP704C1 PE=2 SV=1
CL9894.Contig1_All	2.473	16.003	2.91435	VQ motif-containing protein 22 OS=Arabidopsis thaliana OX=3702 GN=VQ22 PE=2 SV=1
Unigene15962_All	1.803	11.116	2.90959	UDP-D-apiose/UDP-D-xylose synthase 2 OS=Arabidopsis thaliana OX=3702 GN=AXS2 PE=2 SV=1
CL4795.Contig8_All	1.766	12.42	2.90827	Protein Ycf2 OS=Oenothera biennis OX=3942 GN=ycf2-A PE=3 SV=1
CL15917.Contig5_All	2.466	16.08	2.90546	Cytochrome P450 76C1 OS=Arabidopsis thaliana OX=3702 GN=CYP76C1 PE=2 SV=1
CL3097.Contig8_All	1.876	13.536	2.90468	Omega-6 fatty acid desaturase, endoplasmic reticulum OS=Brassica juncea OX=3707 PE=2 SV=1
Unigene19761_All	5.206	34.29	2.90423	Monooxygenase 1 OS=Arabidopsis thaliana OX=3702 GN=MO1 PE=2 SV=1
Unigene60700_All	1.57	10.616	2.90223	Probable serine/threonine-protein kinase At1g01540 OS=Arabidopsis thaliana OX=3702 GN=At1g01540 PE=1 SV=2
CL407.Contig7_All	3.606	25.076	2.90168	Arabinogalactan protein 16 OS=Arabidopsis thaliana OX=3702 GN=AGP16 PE=1 SV=1
Unigene22417_All	1.41	8.78	2.89796	Receptor-like protein kinase FERONIA OS=Arabidopsis thaliana OX=3702 GN=FER PE=1 SV=1
CL4270.Contig9_All	3.74	24.333	2.89523	Probable sodium/metabolite cotransporter BASS5, chloroplastic OS=Oryza sativa subsp. indica OX=39946 GN=BASS5 PE=3 SV=1
Unigene45958_All	9.39	62.56	2.89393	Glyceraldehyde-3-phosphate dehydrogenase, cytosolic OS=Magnolia liliiflora OX=3403 GN=GAPC PE=2 SV=1
CL9504.Contig1_All	5.9	38.736	2.89246	Probable (S)-N-methylcoclaurine 3'-hydroxylase isozyme 2 OS=Coptis japonica OX=3442 GN=CYP80B2 PE=2 SV=1
Unigene15684_All	4.96	30.526	2.89042	D-lactate dehydrogenase [cytochrome], mitochondrial OS=Arabidopsis thaliana OX=3702 GN=DLD PE=1 SV=1
Unigene60356_All	4.906	35.126	2.89029	Delta(12) fatty acid dehydrogenase OS=Crepis alpina OX=72610 PE=1 SV=2
CL2994.Contig2_All	4.7	30.68	2.88853	Phytosulfokines 5 OS=Arabidopsis thaliana OX=3702 GN=PSK5 PE=2 SV=1
CL8094.Contig5_All	1.093	6.863	2.88783	Protein PHOSPHATE STARVATION RESPONSE 1 OS=Oryza sativa subsp. japonica OX=39947 GN=PHR1 PE=2 SV=1
CL10499.Contig3_All	8.73	54.163	2.88506	Glutamate dehydrogenase OS=Solanum lycopersicum OX=4081 GN=GDH1 PE=2 SV=1
CL16168.Contig2_All	3.05	20.55	2.8795	4-coumarate--CoA ligase-like 6 OS=Arabidopsis thaliana OX=3702 GN=4CLL6 PE=2 SV=2
CL12277.Contig1_All	1.09	6.883	2.87909	NA
CL4248.Contig1_All	5.316	32.68	2.87457	Aldehyde dehydrogenase family 7 member B4 OS=Arabidopsis thaliana OX=3702 GN=ALDH7B4 PE=2 SV=3
CL2600.Contig4_All	5.193	33.516	2.8714	Auxin response factor 11 OS=Oryza sativa subsp. indica OX=39946 GN=ARF11 PE=3 SV=2
CL18764.Contig4_All	2.806	17.056	2.87083	Protein NRT1/ PTR FAMILY 8.1 OS=Arabidopsis thaliana OX=3702 GN=NPF8.1 PE=1 SV=1
Unigene57625_All	1.393	8.813	2.87005	NA
CL10229.Contig4_All	5.176	31.383	2.86799	Probable acyl-activating enzyme 1, peroxisomal OS=Arabidopsis thaliana OX=3702 GN=AAE1 PE=2 SV=1
CL10197.Contig7_All	1.426	9.146	2.86646	NA
CL10177.Contig1_All	7.49	47.253	2.86538	Hypersensitive-induced response protein 2 OS=Arabidopsis thaliana OX=3702 GN=HIR2 PE=1 SV=1
Unigene60364_All	8.036	53.66	2.86003	Delta(12)-fatty-acid desaturase OS=Arabidopsis thaliana OX=3702 GN=FAD2 PE=1 SV=1
CL1244.Contig5_All	1.016	6.733	2.85881	UPF0481 protein At3g47200 OS=Arabidopsis thaliana OX=3702 GN=At3g47200 PE=2 SV=1
CL11567.Contig1_All	4.293	29.126	2.85748	NA
Unigene5950_All	1.296	7.966	2.85657	Aconitate hydratase, cytoplasmic OS=Cucurbita maxima OX=3661 PE=2 SV=1
CL8365.Contig1_All	2.586	16.37	2.85212	Zinc finger protein BRUTUS OS=Arabidopsis thaliana OX=3702 GN=BTS PE=1 SV=1
CL15205.Contig3_All	53.173	325.87	2.85157	NA
CL19989.Contig1_All	1.306	7.943	2.84839	Beta-galactosidase 9 OS=Arabidopsis thaliana OX=3702 GN=BGAL9 PE=2 SV=1
Unigene60352_All	14.78	98.756	2.84779	Delta(12)-fatty-acid desaturase OS=Arabidopsis thaliana OX=3702 GN=FAD2 PE=1 SV=1
CL15718.Contig4_All	3.78	23.273	2.84731	ATP-dependent 6-phosphofructokinase 3 OS=Arabidopsis thaliana OX=3702 GN=PFK3 PE=1 SV=1
CL10079.Contig1_All	14.003	86.153	2.8469	Probable L-ascorbate peroxidase 6, chloroplastic/mitochondrial OS=Oryza sativa subsp. japonica OX=39947 GN=APX6 PE=2 SV=1
CL18255.Contig4_All	3.646	23.04	2.84205	Bifunctional riboflavin biosynthesis protein RIBA 1, chloroplastic OS=Arabidopsis thaliana OX=3702 GN=RIBA1 PE=1 SV=2
Unigene40913_All	1.016	6.24	2.8297	NA
CL2913.Contig2_All	1.68	10.223	2.82608	Cyclin-dependent protein kinase inhibitor SMR1 OS=Arabidopsis thaliana OX=3702 GN=SMR1 PE=1 SV=1
Unigene13261_All	3.893	25.366	2.82559	NA
CL15486.Contig3_All	3.24	19.496	2.82548	Secoisolariciresinol dehydrogenase (Fragment) OS=Forsythia intermedia OX=55183 PE=1 SV=1
Unigene29679_All	1.153	6.883	2.82403	RNA demethylase ALKBH10B OS=Arabidopsis thaliana OX=3702 GN=ALKBH10B PE=1 SV=1
CL2561.Contig2_All	1.656	9.863	2.82108	Probable E3 ubiquitin-protein ligase HIP1 OS=Oryza sativa subsp. japonica OX=39947 GN=HIP1 PE=1 SV=2
CL6405.Contig5_All	2.076	12.39	2.82092	Crocetin glucosyltransferase 3 OS=Crocus sativus OX=82528 GN=GLT3 PE=1 SV=1
CL12084.Contig3_All	8.736	52.053	2.81821	Ankyrin repeat-containing protein At5g02620 OS=Arabidopsis thaliana OX=3702 GN=At5g02620 PE=1 SV=1
CL1296.Contig3_All	1.233	8.06	2.81535	NA
CL19869.Contig2_All	17.11	102.426	2.81508	Glucose-6-phosphate/phosphate translocator 2, chloroplastic OS=Arabidopsis thaliana OX=3702 GN=GPT2 PE=2 SV=2
CL14110.Contig3_All	1.51	9.016	2.81269	EG45-like domain containing protein OS=Citrus jambhiri OX=64884 GN=CjBAp12 PE=1 SV=1
CL19692.Contig22_All	2.116	12.946	2.81175	G-type lectin S-receptor-like serine/threonine-protein kinase At4g27290 OS=Arabidopsis thaliana OX=3702 GN=At4g27290 PE=3 SV=4
Unigene61131_All	9.513	57.86	2.81056	Probable WRKY transcription factor 53 OS=Arabidopsis thaliana OX=3702 GN=WRKY53 PE=1 SV=1
CL17539.Contig3_All	5.6	33.886	2.81046	UDP-glucuronic acid decarboxylase 6 OS=Arabidopsis thaliana OX=3702 GN=UXS6 PE=2 SV=1
CL14615.Contig9_All	1.123	6.496	2.80952	NA
Unigene50499_All	10.52	63.31	2.8095	Alpha-aminoadipic semialdehyde synthase OS=Arabidopsis thaliana OX=3702 GN=LKR/SDH PE=1 SV=1
CL93.Contig28_All	1.41	8.316	2.80876	ABC transporter C family member 8 OS=Arabidopsis thaliana OX=3702 GN=ABCC8 PE=2 SV=3
CL6027.Contig5_All	4.126	24.943	2.8073	Sulfate transporter 4.1, chloroplastic OS=Arabidopsis thaliana OX=3702 GN=SULTR4;1 PE=1 SV=1
CL8692.Contig5_All	1.356	8.003	2.80445	Anther-specific proline-rich protein APG (Fragment) OS=Brassica napus OX=3708 GN=APG PE=2 SV=1
Unigene80141_All	1.233	7.393	2.80315	Metal-nicotianamine transporter YSL3 OS=Arabidopsis thaliana OX=3702 GN=YSL3 PE=2 SV=1
CL15674.Contig4_All	1.326	9.723	2.80142	Xyloglucan endotransglucosylase/hydrolase protein 15 OS=Arabidopsis thaliana OX=3702 GN=XTH15 PE=1 SV=1
Unigene54963_All	25.303	152.16	2.79839	Zinc finger CCCH domain-containing protein 29 OS=Arabidopsis thaliana OX=3702 GN=At2g40140 PE=1 SV=1
Unigene515_All	3.66	22.13	2.79822	Probable disease resistance protein RF45 OS=Arabidopsis thaliana OX=3702 GN=RF45 PE=2 SV=1
CL11511.Contig3_All	7.17	42.486	2.7978	1-aminocyclopropane-1-carboxylate oxidase 3 OS=Petunia hybrida OX=4102 GN=ACO3 PE=3 SV=1
CL4009.Contig5_All	1.933	11.49	2.7954	Phospholipase A1-Igamma3, chloroplastic OS=Arabidopsis thaliana OX=3702 GN=At1g51440 PE=1 SV=1
CL7451.Contig1_All	19.4	112.14	2.7925	Bifunctional UDP-glucose 4-epimerase and UDP-xylose 4-epimerase 1 OS=Pisum sativum OX=3888 GN=UGE1 PE=1 SV=2
CL2759.Contig10_All	3.756	22.306	2.79075	Protein Mut11 OS=Chlamydomonas reinhardtii OX=3055 GN=Mut11 PE=2 SV=1
Unigene66379_All	1.95	12.006	2.79054	NA
CL5365.Contig2_All	1.166	7.36	2.79054	NA
Unigene30251_All	12.043	68.786	2.78153	Scarecrow-like protein 14 OS=Arabidopsis thaliana OX=3702 GN=SCL14 PE=2 SV=2
Unigene40184_All	2.646	15.076	2.78048	Glyceraldehyde-3-phosphate dehydrogenase OS=Atriplex nummularia OX=3553 PE=2 SV=1
Unigene35430_All	1.413	8.703	2.77963	NADPH-dependent pterin aldehyde reductase OS=Arabidopsis thaliana OX=3702 GN=At1g10310 PE=1 SV=1
CL1045.Contig2_All	1.443	8.64	2.77698	Probable amino acid permease 7 OS=Arabidopsis thaliana OX=3702 GN=AAP7 PE=2 SV=1
CL3024.Contig3_All	6.14	35.596	2.7763	Alpha-L-arabinofuranosidase 1 OS=Arabidopsis thaliana OX=3702 GN=ASD1 PE=1 SV=1
CL40.Contig7_All	12.833	77.306	2.77586	Isocitrate dehydrogenase [NADP], chloroplastic (Fragment) OS=Medicago sativa OX=3879 PE=2 SV=1
Unigene30638_All	1.31	8	2.77568	RING-H2 finger protein ATL63 OS=Arabidopsis thaliana OX=3702 GN=ATL63 PE=2 SV=1
CL46.Contig18_All	4.026	23.706	2.77244	Actin OS=Gossypium hirsutum OX=3635 PE=3 SV=1
CL18441.Contig1_All	1.736	10.41	2.7718	Probable amino acid permease 7 OS=Arabidopsis thaliana OX=3702 GN=AAP7 PE=2 SV=1
Unigene174830_All	3.256	19.863	2.7681	Glyceraldehyde-3-phosphate dehydrogenase, cytosolic OS=Magnolia liliiflora OX=3403 GN=GAPC PE=2 SV=1
CL16436.Contig1_All	5.506	32.333	2.76793	Glutathione S-transferase zeta class OS=Euphorbia esula OX=3993 PE=2 SV=1
CL6043.Contig1_All	3.773	21.463	2.76538	NA
CL5532.Contig5_All	2.166	12.413	2.76151	Enolase 1, chloroplastic OS=Arabidopsis thaliana OX=3702 GN=ENO1 PE=1 SV=1
CL9504.Contig4_All	15.276	90.273	2.75999	Probable (S)-N-methylcoclaurine 3'-hydroxylase isozyme 2 OS=Coptis japonica OX=3442 GN=CYP80B2 PE=2 SV=1
Unigene603_All	2.223	13.066	2.75969	Uridine 5'-monophosphate synthase OS=Oryza sativa subsp. japonica OX=39947 GN=UMPS1 PE=2 SV=1
Unigene60881_All	10.233	61.436	2.75843	Metal transporter Nramp3 OS=Arabidopsis thaliana OX=3702 GN=NRAMP3 PE=1 SV=2
CL2343.Contig3_All	1.07	5.91	2.75078	Cellulose synthase-like protein E1 OS=Oryza sativa subsp. japonica OX=39947 GN=CSLE1 PE=2 SV=2
CL19315.Contig2_All	4.76	27.646	2.74886	Probable aspartyl protease At4g16563 OS=Arabidopsis thaliana OX=3702 GN=At4g16563 PE=2 SV=1
CL3173.Contig37_All	1.716	10.626	2.74594	NA
CL15365.Contig2_All	13.24	77.073	2.74566	NA
CL5952.Contig3_All	6.663	37.246	2.74565	Probable metal-nicotianamine transporter YSL6 OS=Arabidopsis thaliana OX=3702 GN=YSL6 PE=2 SV=2
CL18767.Contig4_All	2.536	15.736	2.7456	Ethylene-responsive transcription factor 2 OS=Nicotiana tabacum OX=4097 GN=ERF2 PE=2 SV=1
CL6246.Contig2_All	1.596	8.903	2.74205	Protein SMG7L OS=Arabidopsis thaliana OX=3702 GN=SMG7L PE=2 SV=1
CL9430.Contig1_All	14.84	81.41	2.7416	UDP-glycosyltransferase 87A2 OS=Arabidopsis thaliana OX=3702 GN=UGT87A2 PE=1 SV=1
CL10416.Contig1_All	7.43	41.396	2.73684	Low affinity sulfate transporter 3 OS=Stylosanthes hamata OX=37660 GN=ST3 PE=2 SV=1
CL15501.Contig2_All	8.653	52.976	2.73559	NA
CL9708.Contig2_All	3.66	22.163	2.73458	Miraculin OS=Synsepalum dulcificum OX=3743 PE=1 SV=3
CL16667.Contig2_All	2.94	16.77	2.72972	Aminotransferase ALD1, chloroplastic OS=Arabidopsis thaliana OX=3702 GN=ALD1 PE=1 SV=2
CL19723.Contig1_All	1.03	6.173	2.72756	Protein-tyrosine-phosphatase MKP1 OS=Arabidopsis thaliana OX=3702 GN=MKP1 PE=1 SV=1
CL6857.Contig1_All	1.576	8.713	2.72578	Transcription factor HHO6 OS=Arabidopsis thaliana OX=3702 GN=HHO6 PE=2 SV=1
CL854.Contig1_All	1.29	7.996	2.7251	NA
Unigene55733_All	1.66	9.233	2.72056	Chlorophyllide a oxygenase, chloroplastic OS=Arabidopsis thaliana OX=3702 GN=CAO PE=1 SV=1
CL4417.Contig7_All	5.406	29.57	2.71467	Serine/threonine protein phosphatase 2A 59 kDa regulatory subunit B' zeta isoform OS=Arabidopsis thaliana OX=3702 GN=B'ZETA PE=2 SV=2
CL1161.Contig9_All	1.063	6.033	2.7137	UDP-glycosyltransferase 76G1 OS=Stevia rebaudiana OX=55670 GN=UGT76G1 PE=1 SV=1
CL11313.Contig4_All	3.503	18.69	2.71204	Transcription factor MYB2 OS=Oryza sativa subsp. japonica OX=39947 GN=MYB2 PE=2 SV=1
Unigene9084_All	1.11	6.123	2.71159	NA
CL13227.Contig2_All	2.133	14.006	2.71059	E3 ubiquitin-protein ligase RING1 OS=Gossypium hirsutum OX=3635 GN=RING1 PE=1 SV=1
CL15596.Contig2_All	1.483	8.173	2.71053	Geranylgeranyl diphosphate reductase, chloroplastic OS=Arabidopsis thaliana OX=3702 GN=CHLP PE=1 SV=1
CL5900.Contig6_All	1.123	6.156	2.71005	Protein TRANSPORT INHIBITOR RESPONSE 1 OS=Arabidopsis thaliana OX=3702 GN=TIR1 PE=1 SV=2
CL10829.Contig1_All	4.376	23.396	2.70985	Transcription factor TGA4 OS=Arabidopsis thaliana OX=3702 GN=TGA4 PE=1 SV=2
CL8506.Contig3_All	9.136	50.516	2.70964	Alpha-galactosidase OS=Coffea arabica OX=13443 PE=1 SV=1
CL760.Contig1_All	4.263	24.97	2.70848	Aldehyde dehydrogenase family 2 member C4 OS=Arabidopsis thaliana OX=3702 GN=ALDH2C4 PE=1 SV=2
Unigene19627_All	2.21	12.69	2.70827	NA
Unigene14263_All	1.756	9.406	2.70802	Bidirectional sugar transporter SWEET12 OS=Arabidopsis thaliana OX=3702 GN=SWEET12 PE=1 SV=1
CL13867.Contig2_All	1.273	7.203	2.70748	Uncharacterized protein At4g19900 OS=Arabidopsis thaliana OX=3702 GN=At4g19900 PE=2 SV=1
Unigene61345_All	2.573	14.15	2.70524	NA
CL8061.Contig3_All	2.16	11.763	2.70456	Pumilio homolog 3 OS=Arabidopsis thaliana OX=3702 GN=APUM3 PE=1 SV=1
Unigene26206_All	1.376	7.6	2.70248	Ankyrin repeat-containing protein ITN1 OS=Arabidopsis thaliana OX=3702 GN=ITN1 PE=1 SV=1
CL11594.Contig9_All	1.196	7.053	2.70229	Plant intracellular Ras-group-related LRR protein 4 OS=Arabidopsis thaliana OX=3702 GN=PIRL4 PE=1 SV=1
Unigene60362_All	10.926	62.103	2.7021	Delta(12) fatty acid dehydrogenase OS=Crepis alpina OX=72610 PE=1 SV=2
CL282.Contig6_All	1.883	10.366	2.7021	Pathogen-related protein OS=Hordeum vulgare OX=4513 PE=2 SV=2
CL6905.Contig1_All	1.406	7.736	2.70182	NA
CL20177.Contig3_All	3.67	20.906	2.7006	NA
CL20057.Contig5_All	1.513	8.14	2.69977	Trehalase OS=Arabidopsis thaliana OX=3702 GN=TRE1 PE=2 SV=1
CL1161.Contig11_All	3.036	16.376	2.69759	UDP-glycosyltransferase 76G1 OS=Stevia rebaudiana OX=55670 GN=UGT76G1 PE=1 SV=1
CL8046.Contig5_All	1.496	8.523	2.69086	Phosphatidate cytidylyltransferase 1 OS=Solanum tuberosum OX=4113 GN=CDS1 PE=1 SV=1
Unigene8188_All	2.18	11.923	2.69084	Auxin response factor 1 OS=Arabidopsis thaliana OX=3702 GN=ARF1 PE=1 SV=2
Unigene30310_All	4.833	26.55	2.68881	RING-H2 finger protein ATL51 OS=Arabidopsis thaliana OX=3702 GN=ATL51 PE=2 SV=2
CL11187.Contig2_All	2.223	12.053	2.68564	Methylcrotonoyl-CoA carboxylase beta chain, mitochondrial OS=Arabidopsis thaliana OX=3702 GN=MCCB PE=2 SV=1
Unigene45469_All	1.356	8.133	2.68282	NA
CL11336.Contig3_All	3.51	19.33	2.68148	Geraniol 8-hydroxylase OS=Catharanthus roseus OX=4058 GN=CYP76B6 PE=1 SV=1
Unigene61452_All	17.02	101.02	2.67957	NA
Unigene55859_All	6.46	37.873	2.676	Cytochrome P450 710A11 OS=Solanum lycopersicum OX=4081 GN=CYP710A11 PE=1 SV=1
Unigene36231_All	1.69	10.25	2.67472	Probable serine/threonine-protein kinase PBL3 OS=Arabidopsis thaliana OX=3702 GN=PBL3 PE=1 SV=1
CL17252.Contig1_All	3.5	19.873	2.67453	Caffeic acid 3-O-methyltransferase OS=Prunus dulcis OX=3755 GN=COMT1 PE=2 SV=1
Unigene61420_All	68.57	389.533	2.67453	Dormancy-associated protein homolog 1 OS=Arabidopsis thaliana OX=3702 GN=DRMH1 PE=1 SV=1
CL351.Contig38_All	10.596	57.166	2.67296	Probable leucine-rich repeat receptor-like serine/threonine-protein kinase At3g14840 OS=Arabidopsis thaliana OX=3702 GN=LRR-RLK PE=1 SV=1
CL8320.Contig2_All	4.92	28.51	2.6729	Flavonoid 3'-monooxygenase CYP75B3 OS=Oryza sativa subsp. japonica OX=39947 GN=CYP75B3 PE=2 SV=1
Unigene40653_All	2.203	12.3	2.67147	NA
Unigene66582_All	1.443	7.733	2.66815	Vegetative cell wall protein gp1 OS=Chlamydomonas reinhardtii OX=3055 GN=GP1 PE=1 SV=1
CL64.Contig11_All	7.293	40.536	2.66702	Cytochrome P450 CYP72A219 OS=Panax ginseng OX=4054 PE=2 SV=1
CL10367.Contig2_All	16.826	89.096	2.66468	Citrate synthase, glyoxysomal OS=Cucurbita maxima OX=3661 PE=1 SV=1
CL9716.Contig3_All	32.913	182.503	2.66455	Glucosamine inositolphosphorylceramide transferase 1 OS=Arabidopsis thaliana OX=3702 GN=GINT1 PE=2 SV=1
Unigene9940_All	2.53	14.216	2.66417	NA
Unigene10643_All	15.473	84.51	2.65971	Xyloglucan endotransglucosylase/hydrolase 2 OS=Glycine max OX=3847 PE=2 SV=1
Unigene17264_All	4.94	26.353	2.65951	Universal stress protein PHOS32 OS=Arabidopsis thaliana OX=3702 GN=PHOS32 PE=1 SV=1
CL16168.Contig11_All	1.366	7.656	2.65858	4-coumarate--CoA ligase-like 6 OS=Arabidopsis thaliana OX=3702 GN=4CLL6 PE=2 SV=2
Unigene27134_All	1.243	6.86	2.65786	LysM domain receptor-like kinase 3 OS=Medicago truncatula OX=3880 GN=LYK3 PE=1 SV=1
Unigene35770_All	3.183	17.636	2.65707	NA
Unigene30195_All	2.536	15.3	2.65663	Calcium uniporter protein 2, mitochondrial OS=Arabidopsis thaliana OX=3702 GN=At2g23790 PE=2 SV=1
CL3741.Contig14_All	3.44	20.503	2.65655	Pleiotropic drug resistance protein 1 OS=Nicotiana tabacum OX=4097 GN=PDR1 PE=2 SV=1
CL13233.Contig1_All	33.65	175.243	2.65646	Probable pyridoxal 5'-phosphate synthase subunit PDX1 OS=Hevea brasiliensis OX=3981 GN=PDX1 PE=2 SV=1
CL6043.Contig2_All	2.32	12.106	2.65612	NA
CL8167.Contig1_All	17.35	91.48	2.65597	Sugar transport protein 14 OS=Arabidopsis thaliana OX=3702 GN=STP14 PE=2 SV=2
CL848.Contig2_All	2.09	11.533	2.65423	Probable WRKY transcription factor 53 OS=Arabidopsis thaliana OX=3702 GN=WRKY53 PE=1 SV=1
CL5752.Contig2_All	1.63	8.486	2.65391	Thylakoidal processing peptidase 1, chloroplastic OS=Arabidopsis thaliana OX=3702 GN=TPP1 PE=2 SV=2
CL11595.Contig4_All	1.726	9.19	2.65326	Homeobox-leucine zipper protein ATHB-5 OS=Arabidopsis thaliana OX=3702 GN=ATHB-5 PE=1 SV=1
CL3024.Contig1_All	5.356	28.18	2.64464	Alpha-L-arabinofuranosidase 1 OS=Arabidopsis thaliana OX=3702 GN=ASD1 PE=1 SV=1
Unigene40576_All	1.726	9.206	2.64403	Uncharacterized protein At5g01610 OS=Arabidopsis thaliana OX=3702 GN=At5g01610 PE=1 SV=1
Unigene169781_All	4.28	23.343	2.64356	NA
CL16261.Contig2_All	2.493	13.616	2.64214	SNAP25 homologous protein SNAP33 OS=Arabidopsis thaliana OX=3702 GN=SNAP33 PE=1 SV=1
Unigene60359_All	30.546	163.93	2.64208	Delta(12) fatty acid dehydrogenase OS=Crepis alpina OX=72610 PE=1 SV=2
Unigene18318_All	4.59	24.11	2.64085	Metal-nicotianamine transporter YSL3 OS=Arabidopsis thaliana OX=3702 GN=YSL3 PE=2 SV=1
CL18916.Contig2_All	6.263	33.506	2.63905	Protein NRT1/ PTR FAMILY 5.2 OS=Arabidopsis thaliana OX=3702 GN=NPF5.2 PE=2 SV=1
CL6035.Contig2_All	1.373	7.25	2.63813	Serine/threonine-protein kinase AtPK1/AtPK6 OS=Arabidopsis thaliana OX=3702 GN=ATPK1 PE=1 SV=1
CL4971.Contig5_All	1.523	8.01	2.63614	VIN3-like protein 2 OS=Arabidopsis thaliana OX=3702 GN=VIL2 PE=1 SV=1
CL136.Contig23_All	1.376	8.02	2.63209	Type I inositol polyphosphate 5-phosphatase 2 OS=Arabidopsis thaliana OX=3702 GN=IP5P2 PE=1 SV=2
CL19946.Contig1_All	1.73	9.306	2.63195	P-loop NTPase domain-containing protein LPA1 homolog 1 OS=Arabidopsis thaliana OX=3702 GN=At5g60760 PE=2 SV=1
CL16454.Contig4_All	1.373	7.443	2.63183	Putative 4-hydroxy-4-methyl-2-oxoglutarate aldolase 3 OS=Arabidopsis thaliana OX=3702 GN=At5g56260 PE=1 SV=1
CL10307.Contig2_All	5.123	28.293	2.6317	Endochitinase EP3 OS=Arabidopsis thaliana OX=3702 GN=EP3 PE=1 SV=1
Unigene9477_All	2.19	12.253	2.62925	G-type lectin S-receptor-like serine/threonine-protein kinase B120 OS=Arabidopsis thaliana OX=3702 GN=B120 PE=2 SV=1
Unigene26434_All	1.626	8.983	2.627	1-aminocyclopropane-1-carboxylate oxidase homolog 1 OS=Arabidopsis thaliana OX=3702 GN=At1g06620 PE=2 SV=1
Unigene60833_All	7.4	38.06	2.62674	Acetate/butyrate--CoA ligase AAE7, peroxisomal OS=Arabidopsis thaliana OX=3702 GN=AAE7 PE=1 SV=1
CL16216.Contig1_All	22.426	119.52	2.62515	Spermidine coumaroyl-CoA acyltransferase OS=Arabidopsis thaliana OX=3702 GN=SCT PE=1 SV=1
CL12563.Contig21_All	1.44	7.423	2.62393	UDP-glycosyltransferase 71A15 OS=Malus domestica OX=3750 GN=UGT71A15 PE=1 SV=1
CL15820.Contig2_All	2.61	13.373	2.62229	NA
Unigene9438_All	6.65	36.273	2.62056	NA
Unigene65819_All	1.49	7.723	2.61924	Oxygen-evolving enhancer protein 2, chloroplastic OS=Helianthus annuus OX=4232 GN=PSBP PE=1 SV=1
Unigene19769_All	1.123	5.77	2.61842	5-oxoprolinase OS=Arabidopsis thaliana OX=3702 GN=OXP1 PE=1 SV=1
CL4193.Contig14_All	1.39	7.22	2.61643	Sugar transporter ERD6-like 5 OS=Arabidopsis thaliana OX=3702 GN=At1g54730 PE=2 SV=2
Unigene35332_All	10.613	58.236	2.61377	Glyceraldehyde-3-phosphate dehydrogenase, cytosolic OS=Magnolia liliiflora OX=3403 GN=GAPC PE=2 SV=1
CL3977.Contig1_All	5.376	30.29	2.61335	Probable chalcone--flavonone isomerase 3 OS=Arabidopsis thaliana OX=3702 GN=CHI3 PE=1 SV=1
Unigene40531_All	8.613	46.94	2.61269	F-box/kelch-repeat protein At1g15670 OS=Arabidopsis thaliana OX=3702 GN=At1g15670 PE=2 SV=1
CL2929.Contig2_All	1.45	7.963	2.61229	Heavy metal-associated isoprenylated plant protein 39 OS=Arabidopsis thaliana OX=3702 GN=HIPP39 PE=2 SV=1
CL1845.Contig6_All	1.616	8.13	2.60972	U4/U6 small nuclear ribonucleoprotein PRP4-like protein OS=Arabidopsis thaliana OX=3702 GN=LIS PE=2 SV=1
CL2604.Contig11_All	5.826	30.78	2.6093	NA
Unigene66281_All	11.18	58.003	2.60918	Allantoate deiminase 2 OS=Glycine max OX=3847 GN=AAH2 PE=1 SV=1
CL4272.Contig5_All	1.376	8.173	2.60872	Senescence-associated protein 13 OS=Arabidopsis thaliana OX=3702 GN=SAG13 PE=1 SV=1
Unigene26908_All	1.606	9.39	2.60869	Transcription factor ORG2 OS=Arabidopsis thaliana OX=3702 GN=ORG2 PE=1 SV=1
CL12237.Contig3_All	1.133	6.36	2.60835	Alpha-N-acetylglucosaminidase OS=Arabidopsis thaliana OX=3702 GN=NAGLU PE=2 SV=1
Unigene35597_All	15.55	83.49	2.60764	NA
CL10097.Contig1_All	1.116	5.733	2.60742	Dynein 8 kDa light chain, flagellar outer arm OS=Chlamydomonas reinhardtii OX=3055 PE=1 SV=1
CL5900.Contig2_All	2.383	12.12	2.60694	Protein TRANSPORT INHIBITOR RESPONSE 1 OS=Arabidopsis thaliana OX=3702 GN=TIR1 PE=1 SV=2
CL14527.Contig2_All	5.73	29.62	2.60625	Protein TWIN LOV 1 OS=Arabidopsis thaliana OX=3702 GN=TLP1 PE=1 SV=2
CL18738.Contig2_All	1.13	5.796	2.6049	Lysophospholipid acyltransferase LPEAT1 OS=Arabidopsis thaliana OX=3702 GN=LPEAT1 PE=1 SV=1
Unigene8114_All	12.923	73.486	2.60239	Leucine-rich repeat extensin-like protein 6 OS=Arabidopsis thaliana OX=3702 GN=LRX6 PE=2 SV=1
CL19183.Contig13_All	1.526	7.633	2.59809	NA
CL11511.Contig10_All	1.753	9.206	2.59603	1-aminocyclopropane-1-carboxylate oxidase 3 OS=Petunia hybrida OX=4102 GN=ACO3 PE=3 SV=1
CL2348.Contig12_All	3.39	17.43	2.5951	ABC transporter C family member 4 OS=Arabidopsis thaliana OX=3702 GN=ABCC4 PE=1 SV=2
CL3869.Contig3_All	3.823	20.636	2.59425	Probable inactive receptor kinase At4g23740 OS=Arabidopsis thaliana OX=3702 GN=At4g23740 PE=1 SV=1
CL11589.Contig1_All	2.943	15.203	2.59308	Monodehydroascorbate reductase 4, peroxisomal OS=Arabidopsis thaliana OX=3702 GN=MDAR4 PE=1 SV=1
CL4617.Contig3_All	2.266	11.586	2.59135	Formin-like protein 5 OS=Oryza sativa subsp. japonica OX=39947 GN=FH5 PE=2 SV=2
Unigene35341_All	3.06	15.766	2.59026	Probable tocopherol O-methyltransferase, chloroplastic OS=Oryza sativa subsp. japonica OX=39947 GN=VTE4 PE=2 SV=1
CL6714.Contig9_All	9.563	49.22	2.5896	Glucosamine inositolphosphorylceramide transferase 1 OS=Arabidopsis thaliana OX=3702 GN=GINT1 PE=2 SV=1
CL1629.Contig3_All	1.95	9.69	2.58937	Phosphoenolpyruvate carboxylase OS=Nicotiana tabacum OX=4097 GN=PPC PE=2 SV=1
Unigene376_All	3.25	16.443	2.58836	Heat stress transcription factor B-3 OS=Arabidopsis thaliana OX=3702 GN=HSFB3 PE=1 SV=1
Unigene44934_All	1.19	7.033	2.58439	Acyltransferase-like protein At3g26840, chloroplastic OS=Arabidopsis thaliana OX=3702 GN=At3g26840 PE=1 SV=1
CL2279.Contig1_All	4.79	24.52	2.58401	Heme oxygenase 3, chloroplastic OS=Arabidopsis thaliana OX=3702 GN=HO3 PE=1 SV=1
CL6724.Contig3_All	1.046	5.47	2.58395	30S ribosomal protein S1, chloroplastic OS=Spinacia oleracea OX=3562 GN=RPS1 PE=1 SV=1
CL13399.Contig2_All	3.92	19.34	2.58249	UDP-glycosyltransferase 75C1 OS=Solanum lycopersicum OX=4081 GN=UGT75C1 PE=1 SV=1
CL16168.Contig8_All	8.156	44.153	2.58237	4-coumarate--CoA ligase-like 6 OS=Arabidopsis thaliana OX=3702 GN=4CLL6 PE=2 SV=2
Unigene45563_All	6.646	33.106	2.5819	Protein DOG1-like 1 OS=Arabidopsis thaliana OX=3702 GN=DOGL1 PE=2 SV=1
CL17003.Contig4_All	1.353	6.833	2.58153	F-box protein At1g67340 OS=Arabidopsis thaliana OX=3702 GN=At1g67340 PE=1 SV=1
CL18931.Contig1_All	2.14	10.86	2.58122	Extra-large guanine nucleotide-binding protein 1 OS=Arabidopsis thaliana OX=3702 GN=XLG1 PE=1 SV=2
CL1121.Contig9_All	25.31	129.036	2.58085	Fructose-bisphosphate aldolase 4, cytosolic OS=Arabidopsis thaliana OX=3702 GN=FBA4 PE=2 SV=1
CL3113.Contig5_All	10.016	54.84	2.57698	NA
CL10004.Contig4_All	11.696	60.1	2.57643	Thioredoxin-like protein CXXS1 OS=Arabidopsis thaliana OX=3702 GN=CXXS1 PE=2 SV=2
Unigene28295_All	4.816	24.93	2.57322	Metal-nicotianamine transporter YSL3 OS=Arabidopsis thaliana OX=3702 GN=YSL3 PE=2 SV=1
Unigene278_All	1.173	5.866	2.573	Probable glycosyltransferase At5g03795 OS=Arabidopsis thaliana OX=3702 GN=At5g03795 PE=3 SV=2
CL1102.Contig6_All	20.196	109.726	2.57096	Cell number regulator 10 OS=Zea mays OX=4577 GN=CNR10 PE=2 SV=1
Unigene40304_All	5.37	27.133	2.57073	ACT domain-containing protein ACR9 OS=Arabidopsis thaliana OX=3702 GN=ACR9 PE=2 SV=1
CL15156.Contig8_All	2.213	11.203	2.56932	Disease resistance protein TAO1 OS=Arabidopsis thaliana OX=3702 GN=TAO1 PE=4 SV=1
Unigene66392_All	2.486	15.403	2.56857	NA
CL4394.Contig2_All	1.816	8.84	2.5674	NA
CL4248.Contig2_All	10.75	53.3	2.56632	Aldehyde dehydrogenase family 7 member B4 OS=Arabidopsis thaliana OX=3702 GN=ALDH7B4 PE=2 SV=3
CL17225.Contig1_All	2.05	10.71	2.56581	Uncharacterized protein At5g19025 OS=Arabidopsis thaliana OX=3702 GN=At5g19025 PE=2 SV=3
CL17334.Contig2_All	1.336	6.536	2.56404	bZIP transcription factor RISBZ4 OS=Oryza sativa subsp. japonica OX=39947 GN=RISBZ4 PE=2 SV=2
Unigene70611_All	3.886	21.186	2.56155	Selenocysteine methyltransferase OS=Astragalus bisulcatus OX=20406 GN=SMTA PE=1 SV=1
CL13748.Contig1_All	1.053	5.48	2.56143	WRKY transcription factor 23 OS=Arabidopsis thaliana OX=3702 GN=WRKY23 PE=2 SV=1
CL14033.Contig2_All	1.346	6.653	2.55967	Transcription factor MYB62 OS=Arabidopsis thaliana OX=3702 GN=MYB62 PE=2 SV=1
CL16168.Contig9_All	1.58	8.536	2.55534	4-coumarate--CoA ligase-like 6 OS=Arabidopsis thaliana OX=3702 GN=4CLL6 PE=2 SV=2
Unigene56131_All	5.003	24.223	2.55506	NA
CL15463.Contig19_All	3.223	15.923	2.55481	Hypersensitive-induced response protein 1 OS=Arabidopsis thaliana OX=3702 GN=HIR1 PE=1 SV=1
Unigene110295_All	2.196	10.486	2.5546	NA
CL8506.Contig1_All	6.226	32.143	2.55226	Alpha-galactosidase OS=Coffea arabica OX=13443 PE=1 SV=1
CL15089.Contig4_All	3.843	19.28	2.55005	Cadmium/zinc-transporting ATPase HMA3 OS=Arabidopsis thaliana OX=3702 GN=HMA3 PE=1 SV=1
CL4366.Contig4_All	1.503	7.676	2.5489	ACT domain-containing protein ACR11 OS=Arabidopsis thaliana OX=3702 GN=ACR11 PE=1 SV=1
CL14386.Contig3_All	1.776	9.423	2.54798	NA
CL2498.Contig3_All	3.056	15.616	2.54665	Deoxymugineic acid synthase 1 OS=Zea mays OX=4577 GN=DMAS1 PE=1 SV=1
CL1121.Contig11_All	26.546	134.046	2.54519	Fructose-bisphosphate aldolase 4, cytosolic OS=Arabidopsis thaliana OX=3702 GN=FBA4 PE=2 SV=1
Unigene196_All	4.65	23.843	2.54502	Receptor like protein kinase S.2 OS=Arabidopsis thaliana OX=3702 GN=LECRKS2 PE=2 SV=2
CL14911.Contig2_All	1.12	5.7	2.54321	4-diphosphocytidyl-2-C-methyl-D-erythritol kinase, chloroplastic/chromoplastic (Fragment) OS=Solanum lycopersicum OX=4081 GN=ISPE PE=1 SV=1
CL4270.Contig6_All	5.306	26.523	2.54268	Probable sodium/metabolite cotransporter BASS5, chloroplastic OS=Oryza sativa subsp. indica OX=39946 GN=BASS5 PE=3 SV=1
CL6301.Contig15_All	11.203	55.026	2.54148	UDP-glycosyltransferase 76G1 OS=Stevia rebaudiana OX=55670 GN=UGT76G1 PE=1 SV=1
Unigene55748_All	3.143	16.563	2.54113	NA
CL16934.Contig3_All	8.183	40.483	2.53892	Heavy metal-associated isoprenylated plant protein 12 OS=Arabidopsis thaliana OX=3702 GN=HIPP12 PE=3 SV=1
CL18255.Contig8_All	5.62	28.223	2.538	Probable bifunctional riboflavin biosynthesis protein RIBA 1, chloroplastic OS=Oryza sativa subsp. japonica OX=39947 GN=RIBA1 PE=2 SV=1
Unigene55821_All	1.543	7.853	2.537	30S ribosomal protein S5, chloroplastic OS=Spinacia oleracea OX=3562 GN=rps5 PE=1 SV=1
Unigene11400_All	12.683	71.753	2.53376	Phenylalanine ammonia-lyase (Fragment) OS=Vitis vinifera OX=29760 GN=PAL PE=2 SV=1
Unigene12690_All	1.046	5.093	2.53337	NA
CL940.Contig1_All	34.54	177.32	2.52619	Carotenoid 9,10(9',10')-cleavage dioxygenase 1 OS=Pisum sativum OX=3888 GN=CCD1 PE=2 SV=1
CL15113.Contig11_All	1.456	7.166	2.52539	LysM domain receptor-like kinase 3 OS=Medicago truncatula OX=3880 GN=LYK3 PE=1 SV=1
CL11390.Contig1_All	1.263	6.3	2.52498	NA
Unigene15188_All	1.703	8.746	2.52302	Receptor-like protein kinase HSL1 OS=Arabidopsis thaliana OX=3702 GN=HSL1 PE=2 SV=1
CL17323.Contig38_All	1.033	5.383	2.52229	Mannitol dehydrogenase (Fragment) OS=Petroselinum crispum OX=4043 GN=ELI3 PE=2 SV=1
CL17225.Contig2_All	1.326	6.676	2.52092	Uncharacterized protein At5g19025 OS=Arabidopsis thaliana OX=3702 GN=At5g19025 PE=2 SV=3
Unigene50605_All	6.906	33.603	2.52036	Leucine aminopeptidase 2, chloroplastic OS=Solanum lycopersicum OX=4081 GN=LAPA2 PE=2 SV=1
CL905.Contig8_All	2.953	14.54	2.51693	Probable disease resistance protein At5g66900 OS=Arabidopsis thaliana OX=3702 GN=At5g66900 PE=3 SV=1
CL14157.Contig3_All	3.216	15.946	2.51558	WRKY transcription factor 6 OS=Arabidopsis thaliana OX=3702 GN=WRKY6 PE=1 SV=1
CL3837.Contig1_All	3.293	15.883	2.51362	NA
CL4667.Contig2_All	1.133	5.446	2.51132	NA
Unigene637_All	8.81	44.116	2.51041	D-amino-acid transaminase, chloroplastic OS=Arabidopsis thaliana OX=3702 GN=DAAT PE=1 SV=1
CL15894.Contig2_All	1.82	9.4	2.50924	Protein LURP-one-related 6 OS=Arabidopsis thaliana OX=3702 GN=At2g05910 PE=2 SV=1
Unigene20466_All	1.68	8.15	2.50671	Probable receptor-like protein kinase At5g38990 OS=Arabidopsis thaliana OX=3702 GN=At5g38990 PE=2 SV=1
CL364.Contig2_All	4.493	21.343	2.50591	Flotillin-like protein 4 OS=Medicago truncatula OX=3880 GN=FLOT4 PE=2 SV=1
CL3522.Contig11_All	1.093	5.286	2.50558	Probable acyl-activating enzyme 18, peroxisomal OS=Arabidopsis thaliana OX=3702 GN=AAE18 PE=2 SV=1
CL47.Contig6_All	2.803	13.976	2.50462	1-aminocyclopropane-1-carboxylate oxidase OS=Diospyros kaki OX=35925 GN=DK-ACO1 PE=2 SV=1
Unigene40886_All	2.163	10.323	2.50173	Chaperone protein dnaJ A7A, chloroplastic OS=Oryza sativa subsp. japonica OX=39947 GN=DJA7A PE=1 SV=1
Unigene40122_All	2.606	13.213	2.50144	Potassium transporter 5 OS=Arabidopsis thaliana OX=3702 GN=POT5 PE=1 SV=1
CL1500.Contig7_All	2.906	14.37	2.49971	Organellar oligopeptidase A, chloroplastic/mitochondrial OS=Arabidopsis thaliana OX=3702 GN=OOP PE=1 SV=1
CL25.Contig24_All	18.776	89.506	2.4996	Berberine bridge enzyme-like 24 OS=Arabidopsis thaliana OX=3702 GN=At5g44380 PE=2 SV=1
Unigene35510_All	7.223	34.333	2.49763	UDP-glycosyltransferase 91C1 OS=Arabidopsis thaliana OX=3702 GN=UGT91C1 PE=2 SV=1
Unigene20707_All	7.18	33.846	2.49388	UDP-glycosyltransferase 73C4 OS=Arabidopsis thaliana OX=3702 GN=UGT73C4 PE=2 SV=1
CL25.Contig11_All	56.843	272.846	2.48852	Berberine bridge enzyme-like 8 OS=Arabidopsis thaliana OX=3702 GN=At1g30700 PE=2 SV=1
CL8046.Contig2_All	2.023	10.176	2.48749	Phosphatidate cytidylyltransferase 1 OS=Solanum tuberosum OX=4113 GN=CDS1 PE=1 SV=1
Unigene10106_All	7.036	33.816	2.4847	UDP-glycosyltransferase 71E1 OS=Stevia rebaudiana OX=55670 GN=UGT71E1 PE=2 SV=1
Unigene8089_All	1.613	7.683	2.48359	Peroxisomal adenine nucleotide carrier 1 OS=Glycine max OX=3847 GN=PNC1 PE=2 SV=1
CL31.Contig19_All	2.026	9.743	2.48353	Probable 6-phosphogluconolactonase 1 OS=Arabidopsis thaliana OX=3702 GN=PGL1 PE=2 SV=1
Unigene8876_All	1.07	5.09	2.48274	Probable receptor-like protein kinase At5g38990 OS=Arabidopsis thaliana OX=3702 GN=At5g38990 PE=2 SV=1
Unigene1365_All	3.55	16.146	2.48216	Protein DETOXIFICATION 40 OS=Arabidopsis thaliana OX=3702 GN=DTX40 PE=1 SV=1
Unigene18538_All	1.456	6.94	2.48184	G-type lectin S-receptor-like serine/threonine-protein kinase SD1-1 OS=Arabidopsis thaliana OX=3702 GN=SD11 PE=1 SV=1
CL3097.Contig2_All	37.673	204.636	2.48009	Omega-6 fatty acid desaturase, endoplasmic reticulum OS=Brassica juncea OX=3707 PE=2 SV=1
CL5137.Contig4_All	1.6	7.933	2.48006	NA
Unigene35632_All	14.76	70.43	2.47988	ABC transporter I family member 17 OS=Arabidopsis thaliana OX=3702 GN=ABCI17 PE=2 SV=1
CL1408.Contig5_All	1.83	8.99	2.47872	Pyrophosphate-energized vacuolar membrane proton pump OS=Vigna radiata var. radiata OX=3916 PE=1 SV=4
CL17252.Contig4_All	1.476	7.113	2.47781	Caffeic acid 3-O-methyltransferase OS=Prunus dulcis OX=3755 GN=COMT1 PE=2 SV=1
Unigene60906_All	6.796	32.01	2.47623	NA
Unigene61041_All	6.7	33.176	2.47522	Uncharacterized protein At5g01610 OS=Arabidopsis thaliana OX=3702 GN=At5g01610 PE=1 SV=1
Unigene30217_All	1.946	8.943	2.47143	NA
CL513.Contig20_All	1.013	4.976	2.47024	NA
CL2516.Contig1_All	1.853	8.55	2.46938	Probable WRKY transcription factor 65 OS=Arabidopsis thaliana OX=3702 GN=WRKY65 PE=2 SV=1
Unigene9976_All	1.06	4.876	2.46885	Pre-mRNA cleavage factor Im 25 kDa subunit 2 OS=Arabidopsis thaliana OX=3702 GN=CFIS2 PE=1 SV=1
CL16448.Contig2_All	1.466	7.26	2.46752	NA
CL453.Contig1_All	2.44	11.646	2.46572	Chalcone--flavonone isomerase (Fragment) OS=Callistephus chinensis OX=13379 GN=CHI PE=2 SV=1
CL1408.Contig6_All	2.093	9.903	2.4643	Pyrophosphate-energized vacuolar membrane proton pump OS=Vigna radiata var. radiata OX=3916 PE=1 SV=4
CL13979.Contig4_All	18.45	84.37	2.46334	Sucrose synthase isoform 1 OS=Daucus carota OX=4039 PE=2 SV=1
CL1337.Contig13_All	1.653	8.183	2.46189	Extensin-3 OS=Arabidopsis thaliana OX=3702 GN=EXT3 PE=1 SV=3
Unigene61068_All	4.99	23.476	2.46169	Leucine-rich repeat extensin-like protein 3 OS=Arabidopsis thaliana OX=3702 GN=LRX3 PE=1 SV=1
CL12669.Contig2_All	6.713	30.436	2.46019	Homogentisate 1,2-dioxygenase OS=Arabidopsis thaliana OX=3702 GN=HGO PE=2 SV=2
Unigene667_All	11.63	56.2	2.46016	NA
Unigene23053_All	3.906	19.743	2.45877	Phospholipase A1-Ibeta2, chloroplastic OS=Arabidopsis thaliana OX=3702 GN=At4g16820 PE=1 SV=2
Unigene45588_All	22.36	114.556	2.45699	Delta(12)-fatty-acid desaturase FAD2 OS=Vernicia fordii OX=73154 GN=FAD2 PE=1 SV=1
CL25.Contig33_All	1.266	7	2.45697	Berberine bridge enzyme-like 13 OS=Arabidopsis thaliana OX=3702 GN=At1g30760 PE=1 SV=1
Unigene23881_All	1.046	4.936	2.45581	Amino acid transporter AVT6B OS=Arabidopsis thaliana OX=3702 GN=AVT6B PE=3 SV=1
Unigene23123_All	8.686	41.346	2.45578	UDP-glycosyltransferase 71E1 OS=Stevia rebaudiana OX=55670 GN=UGT71E1 PE=2 SV=1
Unigene19073_All	3.67	17.533	2.45138	NA
CL8106.Contig1_All	1.1	5.35	2.44973	DEAD-box ATP-dependent RNA helicase 42 OS=Arabidopsis thaliana OX=3702 GN=RH42 PE=1 SV=2
Unigene12786_All	3.356	16.516	2.44837	Probable beta-D-xylosidase 5 OS=Arabidopsis thaliana OX=3702 GN=BXL5 PE=2 SV=2
Unigene543_All	9.29	44.02	2.44743	RHOMBOID-like protein 1 OS=Arabidopsis thaliana OX=3702 GN=RBL1 PE=2 SV=1
CL5729.Contig3_All	1.226	5.796	2.44691	Glycerophosphodiester phosphodiesterase GDPD6 OS=Arabidopsis thaliana OX=3702 GN=GDPD6 PE=2 SV=1
CL232.Contig1_All	5.98	27.943	2.44607	Auxin-responsive protein SAUR41 OS=Arabidopsis thaliana OX=3702 GN=SAUR41 PE=2 SV=1
Unigene46036_All	1.706	8.213	2.44578	Alcohol dehydrogenase class-P OS=Arabidopsis thaliana OX=3702 GN=ADH1 PE=1 SV=2
Unigene30269_All	6.803	31.27	2.44529	Gibberellin receptor GID1A OS=Arabidopsis thaliana OX=3702 GN=GID1A PE=1 SV=1
CL3097.Contig13_All	6.953	34.296	2.44363	Delta(12) fatty acid desaturase DES8.11 OS=Calendula officinalis OX=41496 GN=DES8.11 PE=2 SV=1
Unigene355_All	2.356	11.19	2.44236	Probable histone H2A variant 2 OS=Oryza sativa subsp. japonica OX=39947 GN=Os10g0418000 PE=2 SV=1
CL9077.Contig2_All	8.113	39.656	2.44214	Aspartyl protease family protein At5g10770 OS=Arabidopsis thaliana OX=3702 GN=At5g10770 PE=2 SV=1
Unigene1039_All	1.83	10.28	2.4419	Peroxiredoxin-2E-2, chloroplastic OS=Oryza sativa subsp. japonica OX=39947 GN=PRXIIE-2 PE=1 SV=1
CL2343.Contig1_All	4.753	22.203	2.43887	Cellulose synthase-like protein G1 OS=Arabidopsis thaliana OX=3702 GN=CSLG1 PE=2 SV=1
CL6301.Contig6_All	3.533	16.293	2.43859	UDP-glycosyltransferase 76G1 OS=Stevia rebaudiana OX=55670 GN=UGT76G1 PE=1 SV=1
CL9180.Contig1_All	4.83	24.193	2.43732	RING-H2 finger protein ATL60 OS=Arabidopsis thaliana OX=3702 GN=ATL60 PE=2 SV=1
CL3616.Contig8_All	1.686	8.19	2.4371	Two-component response regulator ARR6 OS=Arabidopsis thaliana OX=3702 GN=ARR6 PE=1 SV=2
CL18816.Contig3_All	1.3	5.966	2.4369	Cysteine-rich receptor-like protein kinase 42 OS=Arabidopsis thaliana OX=3702 GN=CRK42 PE=2 SV=1
CL17703.Contig3_All	1.67	7.79	2.43655	Cysteine-rich receptor-like protein kinase 2 OS=Arabidopsis thaliana OX=3702 GN=CRK2 PE=1 SV=1
Unigene13468_All	3.673	16.58	2.43611	Transcription factor bHLH129 OS=Arabidopsis thaliana OX=3702 GN=BHLH129 PE=3 SV=2
CL2308.Contig3_All	2.74	12.536	2.43552	Ankyrin repeat-containing protein At5g02620 OS=Arabidopsis thaliana OX=3702 GN=At5g02620 PE=1 SV=1
CL1267.Contig2_All	1.606	7.156	2.4353	Sorting nexin 2A OS=Arabidopsis thaliana OX=3702 GN=SNX2A PE=1 SV=1
CL854.Contig4_All	2.036	10.143	2.43452	NA
CL6101.Contig8_All	7.48	38.326	2.43356	IAA-amino acid hydrolase ILR1 OS=Arabidopsis thaliana OX=3702 GN=ILR1 PE=1 SV=2
CL17631.Contig2_All	1.166	5.25	2.43324	Autophagy-related protein 13b OS=Arabidopsis thaliana OX=3702 GN=ATG13B PE=2 SV=1
Unigene11313_All	3.13	14.52	2.43245	UDP-glycosyltransferase 73E1 OS=Stevia rebaudiana OX=55670 GN=UGT73E1 PE=2 SV=1
Unigene45470_All	2.75	13.223	2.43235	E3 ubiquitin-protein ligase At3g02290 OS=Arabidopsis thaliana OX=3702 GN=At3g02290 PE=2 SV=1
CL15008.Contig1_All	204.533	974.42	2.4316	Xyloglucan endotransglucosylase/hydrolase 2 OS=Glycine max OX=3847 PE=2 SV=1
CL453.Contig5_All	1.216	5.66	2.43099	Chalcone--flavonone isomerase OS=Saussurea medusa OX=137893 GN=CHI PE=2 SV=1
Unigene110421_All	6.92	32.723	2.4298	NA
CL13137.Contig4_All	3.443	16.13	2.42878	Geraniol 8-hydroxylase OS=Swertia mussotii OX=137888 GN=CYP76B10 PE=1 SV=1
CL1186.Contig6_All	9.56	43.4	2.42712	Cell division cycle protein 48 homolog OS=Glycine max OX=3847 GN=CDC48 PE=2 SV=1
CL14381.Contig2_All	1.263	5.963	2.42601	NA
CL3757.Contig5_All	3.703	18.21	2.42547	Cytochrome P450 71A6 (Fragment) OS=Nepeta racemosa OX=54731 GN=CYP71A6 PE=2 SV=1
CL17167.Contig1_All	5.203	24.613	2.42525	Calmodulin-like protein 7 OS=Arabidopsis thaliana OX=3702 GN=CML7 PE=2 SV=1
Unigene50752_All	12.76	59.606	2.42286	NA
CL3340.Contig5_All	5.163	23.793	2.42223	Cytochrome P450 94A2 OS=Vicia sativa OX=3908 GN=CYP94A2 PE=2 SV=1
Unigene118273_All	11.243	52.786	2.42217	Malonate--CoA ligase OS=Arabidopsis thaliana OX=3702 GN=AAE13 PE=1 SV=2
CL17714.Contig1_All	23.526	106.903	2.42058	Probable 1-deoxy-D-xylulose-5-phosphate synthase 2, chloroplastic OS=Oryza sativa subsp. japonica OX=39947 GN=Os07g0190000 PE=2 SV=1
CL2384.Contig8_All	3.386	15.313	2.41887	Linoleate 13S-lipoxygenase 3-1, chloroplastic OS=Solanum tuberosum OX=4113 GN=LOX3.1 PE=1 SV=1
CL10229.Contig3_All	1.276	5.553	2.41638	Probable acyl-activating enzyme 1, peroxisomal OS=Arabidopsis thaliana OX=3702 GN=AAE1 PE=2 SV=1
CL4667.Contig3_All	1.09	4.933	2.41578	NA
CL3719.Contig2_All	3.526	16.19	2.41465	Amino acid transporter AVT1I OS=Arabidopsis thaliana OX=3702 GN=AVT1I PE=3 SV=1
CL11390.Contig2_All	5.27	24.743	2.41408	NA
Unigene21229_All	1.103	5.27	2.41404	Heavy metal-associated isoprenylated plant protein 26 OS=Arabidopsis thaliana OX=3702 GN=HIPP26 PE=1 SV=1
Unigene45691_All	1.453	6.91	2.41111	Zinc finger protein ZAT11 OS=Arabidopsis thaliana OX=3702 GN=ZAT11 PE=2 SV=1
Unigene60756_All	1.833	8.11	2.41101	Oryzain alpha chain OS=Oryza sativa subsp. japonica OX=39947 GN=Os04g0650000 PE=1 SV=2
CL3113.Contig1_All	3.523	16.553	2.41069	NA
CL2755.Contig2_All	4.476	19.746	2.41059	NA
CL3292.Contig5_All	18.123	81.456	2.41022	Peroxisomal fatty acid beta-oxidation multifunctional protein AIM1 OS=Arabidopsis thaliana OX=3702 GN=AIM1 PE=1 SV=1
CL7839.Contig2_All	3.136	14.093	2.40989	Potassium channel AKT1 OS=Arabidopsis thaliana OX=3702 GN=AKT1 PE=1 SV=2
Unigene30183_All	2.196	9.84	2.40912	Oligopeptide transporter 4 OS=Arabidopsis thaliana OX=3702 GN=OPT4 PE=1 SV=1
Unigene26556_All	2.113	9.15	2.40655	F-box/kelch-repeat protein At1g30090 OS=Arabidopsis thaliana OX=3702 GN=At1g30090 PE=2 SV=1
Unigene19401_All	1	4.346	2.40291	Homogentisate phytyltransferase 1, chloroplastic OS=Arabidopsis thaliana OX=3702 GN=HPT1 PE=1 SV=1
CL2755.Contig4_All	4.98	21.77	2.40126	NA
Unigene60350_All	1.486	6.65	2.40091	Delta(12) fatty acid dehydrogenase OS=Crepis alpina OX=72610 PE=1 SV=2
CL20057.Contig9_All	1.06	4.85	2.40003	Probable trehalase OS=Oryza sativa subsp. japonica OX=39947 GN=Os10g0521000 PE=2 SV=1
CL18658.Contig3_All	6.173	27.386	2.39983	Fumarylacetoacetase OS=Arabidopsis thaliana OX=3702 GN=FAH PE=1 SV=1
Unigene30396_All	21.276	93.976	2.39873	SNF1-related protein kinase regulatory subunit gamma-1 OS=Arabidopsis thaliana OX=3702 GN=KING1 PE=1 SV=2
CL3439.Contig3_All	5.413	24.28	2.39809	Protein DETOXIFICATION 25 OS=Arabidopsis thaliana OX=3702 GN=DTX25 PE=2 SV=1
Unigene16591_All	40.87	186.543	2.39679	2-alkenal reductase (NADP(+)-dependent) OS=Nicotiana tabacum OX=4097 GN=DBR PE=1 SV=1
CL4248.Contig3_All	9.183	40.956	2.39643	Aldehyde dehydrogenase family 7 member B4 OS=Arabidopsis thaliana OX=3702 GN=ALDH7B4 PE=2 SV=3
CL9536.Contig1_All	14.923	66.113	2.39419	Abscisic acid receptor PYL4 OS=Arabidopsis thaliana OX=3702 GN=PYL4 PE=1 SV=1
CL10506.Contig3_All	7.5	33.69	2.39305	Salicylic acid-binding protein 2 OS=Nicotiana tabacum OX=4097 GN=SABP2 PE=1 SV=1
CL15008.Contig2_All	58.116	265.936	2.39199	Xyloglucan endotransglucosylase/hydrolase 2 OS=Glycine max OX=3847 PE=2 SV=1
CL11533.Contig1_All	1.436	6.316	2.39037	NA
CL7139.Contig9_All	1.133	4.976	2.38984	Probable LRR receptor-like serine/threonine-protein kinase At1g53430 OS=Arabidopsis thaliana OX=3702 GN=At1g53430 PE=1 SV=1
CL11835.Contig1_All	1.283	5.926	2.38762	WAT1-related protein At3g28050 OS=Arabidopsis thaliana OX=3702 GN=At3g28050 PE=2 SV=1
CL7491.Contig2_All	4.203	19.096	2.38738	RING-H2 finger protein ATL52 OS=Arabidopsis thaliana OX=3702 GN=ATL52 PE=2 SV=1
Unigene24779_All	1.553	6.936	2.38697	Polyadenylate-binding protein 6 OS=Arabidopsis thaliana OX=3702 GN=PAB6 PE=2 SV=1
Unigene66008_All	1.21	5.49	2.38669	Formin-like protein 3 OS=Oryza sativa subsp. japonica OX=39947 GN=FH3 PE=2 SV=2
CL11244.Contig1_All	1.006	4.61	2.38561	Flowering-promoting factor 1-like protein 3 OS=Oryza sativa subsp. japonica OX=39947 GN=Os02g0460200 PE=2 SV=1
CL905.Contig12_All	4.553	20.2	2.38331	Probable disease resistance protein At5g66900 OS=Arabidopsis thaliana OX=3702 GN=At5g66900 PE=3 SV=1
CL5215.Contig2_All	3.843	17.033	2.3825	Probable carboxylesterase 15 OS=Arabidopsis thaliana OX=3702 GN=CXE15 PE=2 SV=1
Unigene50799_All	1.51	6.616	2.38188	Protein LIGHT-DEPENDENT SHORT HYPOCOTYLS 4 OS=Arabidopsis thaliana OX=3702 GN=LSH4 PE=1 SV=1
CL13723.Contig2_All	2.056	8.95	2.38152	WEB family protein At5g55860 OS=Arabidopsis thaliana OX=3702 GN=At5g55860 PE=1 SV=1
CL7117.Contig2_All	5.09	22.08	2.37912	NA
CL12292.Contig3_All	1.38	6.28	2.37838	Protein trichome birefringence-like 6 OS=Arabidopsis thaliana OX=3702 GN=TBL6 PE=2 SV=1
Unigene55369_All	2.586	11.623	2.37793	Fructose-bisphosphate aldolase 4, cytosolic OS=Arabidopsis thaliana OX=3702 GN=FBA4 PE=2 SV=1
CL16916.Contig2_All	1.133	4.973	2.37733	NA
CL5869.Contig6_All	1.01	4.34	2.37725	NA
CL17176.Contig14_All	1.33	5.8	2.37449	3-isopropylmalate dehydrogenase, chloroplastic OS=Solanum tuberosum OX=4113 PE=2 SV=1
CL4958.Contig1_All	3.783	16.576	2.37368	Histone H1 OS=Solanum lycopersicum OX=4081 PE=3 SV=1
CL20167.Contig11_All	1.446	6.32	2.37054	Receptor-like protein kinase FERONIA OS=Arabidopsis thaliana OX=3702 GN=FER PE=1 SV=1
Unigene70497_All	55.463	247.49	2.37026	Glyceraldehyde-3-phosphate dehydrogenase, cytosolic OS=Magnolia liliiflora OX=3403 GN=GAPC PE=2 SV=1
Unigene51189_All	56.05	243.316	2.36987	NA
CL7228.Contig2_All	2.756	11.97	2.36817	Ras-related protein RABE1d OS=Arabidopsis thaliana OX=3702 GN=RABE1D PE=1 SV=1
CL7753.Contig2_All	9.306	40.32	2.36623	UDP-sugar pyrophosphorylase OS=Cucumis melo OX=3656 GN=USP PE=1 SV=1
CL5223.Contig6_All	2.16	9.296	2.36462	L-arabinokinase OS=Arabidopsis thaliana OX=3702 GN=ARA1 PE=1 SV=1
CL20032.Contig2_All	1.286	5.613	2.36415	12-oxophytodienoate reductase 2 OS=Arabidopsis thaliana OX=3702 GN=OPR2 PE=1 SV=2
CL1161.Contig10_All	5.59	24.383	2.36406	UDP-glycosyltransferase 76G1 OS=Stevia rebaudiana OX=55670 GN=UGT76G1 PE=1 SV=1
CL1631.Contig2_All	1.166	5.21	2.36403	Phytosulfokine receptor 1 OS=Daucus carota OX=4039 GN=PSKR PE=1 SV=1
Unigene23902_All	1.25	5.426	2.36237	Probable glutathione S-transferase OS=Nicotiana tabacum OX=4097 PE=2 SV=1
CL3616.Contig10_All	1.953	8.876	2.36063	Two-component response regulator ARR6 OS=Arabidopsis thaliana OX=3702 GN=ARR6 PE=1 SV=2
Unigene568_All	2.343	10.306	2.35711	NA
Unigene9729_All	1.81	7.993	2.35698	NA
Unigene26788_All	2.82	13.506	2.35689	Cytochrome P450 93A2 OS=Glycine max OX=3847 GN=CYP93A2 PE=2 SV=1
Unigene30098_All	1.193	5.076	2.35637	Protein CHAPERONE-LIKE PROTEIN OF POR1, chloroplastic OS=Arabidopsis thaliana OX=3702 GN=CPP1 PE=1 SV=1
CL5771.Contig9_All	2.203	9.44	2.3548	Delta-1-pyrroline-5-carboxylate synthase OS=Actinidia deliciosa OX=3627 PE=2 SV=1
CL18658.Contig1_All	5.733	25.25	2.35404	Fumarylacetoacetase OS=Arabidopsis thaliana OX=3702 GN=FAH PE=1 SV=1
Unigene55608_All	1.126	4.953	2.35239	Uncharacterized membrane protein At3g27390 OS=Arabidopsis thaliana OX=3702 GN=At3g27390 PE=1 SV=2
CL9211.Contig3_All	194.583	842.786	2.3523	Enolase 1 OS=Hevea brasiliensis OX=3981 GN=ENO1 PE=1 SV=1
Unigene160528_All	1.81	8.77	2.35187	Pyrophosphate-energized vacuolar membrane proton pump OS=Vigna radiata var. radiata OX=3916 PE=1 SV=4
CL11019.Contig2_All	2.693	12.083	2.34977	Pectinesterase inhibitor 10 OS=Arabidopsis thaliana OX=3702 GN=PMEI10 PE=2 SV=1
Unigene30034_All	2.426	10.313	2.34511	Autophagy-related protein 18h OS=Arabidopsis thaliana OX=3702 GN=ATG18H PE=2 SV=1
Unigene41468_All	1.3	5.73	2.34366	Fructose-bisphosphate aldolase 6, cytosolic OS=Arabidopsis thaliana OX=3702 GN=FBA6 PE=1 SV=1
CL11857.Contig4_All	1.63	7.083	2.34271	Probable inactive purple acid phosphatase 1 OS=Arabidopsis thaliana OX=3702 GN=PAP1 PE=2 SV=1
CL14508.Contig2_All	4.93	21.443	2.34055	Probable xyloglucan endotransglucosylase/hydrolase protein 30 OS=Arabidopsis thaliana OX=3702 GN=XTH30 PE=2 SV=2
Unigene66099_All	51.626	221.033	2.34043	Ferredoxin--NADP reductase, root-type isozyme, chloroplastic OS=Nicotiana tabacum OX=4097 PE=2 SV=1
CL12860.Contig1_All	2.666	11.87	2.33954	Homeobox-leucine zipper protein ATHB-13 OS=Arabidopsis thaliana OX=3702 GN=ATHB-13 PE=2 SV=2
CL19813.Contig24_All	1.873	8.233	2.33513	Protein ACCELERATED CELL DEATH 6 OS=Arabidopsis thaliana OX=3702 GN=ACD6 PE=1 SV=1
Unigene50181_All	2.746	11.946	2.33393	Protein LIGHT-DEPENDENT SHORT HYPOCOTYLS 3 OS=Arabidopsis thaliana OX=3702 GN=LSH3 PE=1 SV=1
CL17252.Contig6_All	3.563	15.64	2.33369	Caffeic acid 3-O-methyltransferase OS=Prunus dulcis OX=3755 GN=COMT1 PE=2 SV=1
Unigene60347_All	21.93	97.633	2.33206	Delta(12) fatty acid dehydrogenase OS=Crepis alpina OX=72610 PE=1 SV=2
CL3616.Contig4_All	6.933	30.586	2.33174	Two-component response regulator ARR6 OS=Arabidopsis thaliana OX=3702 GN=ARR6 PE=1 SV=2
CL9164.Contig3_All	1.053	4.5	2.33159	Protein NLP5 OS=Arabidopsis thaliana OX=3702 GN=NLP5 PE=2 SV=1
CL5689.Contig2_All	5.28	25.383	2.33134	NA
CL2913.Contig1_All	1.96	8.69	2.32999	Cyclin-dependent protein kinase inhibitor SMR1 OS=Arabidopsis thaliana OX=3702 GN=SMR1 PE=1 SV=1
CL4272.Contig6_All	2.31	10.133	2.32846	Tropinone reductase homolog At5g06060 OS=Arabidopsis thaliana OX=3702 GN=At5g06060 PE=2 SV=1
Unigene7972_All	3.133	13.573	2.32765	Proline-rich receptor-like protein kinase PERK1 OS=Arabidopsis thaliana OX=3702 GN=PERK1 PE=1 SV=1
Unigene45829_All	2.003	8.31	2.3266	NA
CL3043.Contig10_All	4.783	20.13	2.32524	F-box/kelch-repeat protein SKIP11 OS=Arabidopsis thaliana OX=3702 GN=SKIP11 PE=1 SV=2
Unigene56083_All	9.926	44.153	2.32508	Serine/threonine-protein kinase-like protein ACR4 OS=Arabidopsis thaliana OX=3702 GN=ACR4 PE=1 SV=1
CL145.Contig21_All	3.713	15.276	2.32456	Feruloyl CoA ortho-hydroxylase 1 OS=Arabidopsis thaliana OX=3702 GN=F6'H1 PE=1 SV=1
CL9215.Contig2_All	3.43	15.953	2.32227	Phosphomethylpyrimidine synthase, chloroplastic OS=Arabidopsis thaliana OX=3702 GN=THIC PE=1 SV=1
CL15399.Contig3_All	2.343	10.643	2.31847	NA
CL12943.Contig2_All	5.63	25.633	2.3178	Alpha-1,3-arabinosyltransferase XAT3 OS=Oryza sativa subsp. japonica OX=39947 GN=XAT3 PE=1 SV=1
Unigene40730_All	1.386	5.976	2.31776	Probable serine/threonine-protein kinase WNK11 OS=Arabidopsis thaliana OX=3702 GN=WNK11 PE=2 SV=1
CL2929.Contig1_All	1.413	5.943	2.31641	Heavy metal-associated isoprenylated plant protein 39 OS=Arabidopsis thaliana OX=3702 GN=HIPP39 PE=2 SV=1
CL7500.Contig4_All	2.463	10.38	2.31612	Receptor-like serine/threonine-protein kinase ALE2 OS=Arabidopsis thaliana OX=3702 GN=ALE2 PE=1 SV=1
CL2951.Contig1_All	43.146	182.576	2.31283	Phenylalanine ammonia-lyase 1 OS=Daucus carota OX=4039 GN=PAL1 PE=3 SV=1
CL18255.Contig5_All	3.02	13.856	2.30941	Bifunctional riboflavin biosynthesis protein RIBA 1, chloroplastic OS=Arabidopsis thaliana OX=3702 GN=RIBA1 PE=1 SV=2
CL9430.Contig3_All	13.45	54.27	2.30922	UDP-glycosyltransferase 87A1 OS=Arabidopsis thaliana OX=3702 GN=UGT87A1 PE=2 SV=1
Unigene10824_All	5.07	21.03	2.30789	Glycosyltransferase BC10 OS=Oryza sativa subsp. japonica OX=39947 GN=BC10 PE=1 SV=1
CL7638.Contig1_All	3.063	12.61	2.30781	LOB domain-containing protein 40 OS=Arabidopsis thaliana OX=3702 GN=LBD40 PE=2 SV=1
CL18562.Contig2_All	2.69	11.993	2.30712	Tyrosine-protein phosphatase DSP1 OS=Arabidopsis thaliana OX=3702 GN=DSP1 PE=1 SV=1
CL11282.Contig2_All	2.483	10.826	2.30591	Geraniol 8-hydroxylase OS=Catharanthus roseus OX=4058 GN=CYP76B6 PE=1 SV=1
CL16556.Contig2_All	9.05	41.98	2.30563	Short-chain dehydrogenase TIC 32, chloroplastic OS=Pisum sativum OX=3888 GN=TIC32 PE=1 SV=1
Unigene25200_All	1.963	8.223	2.30536	Cationic peroxidase 1 OS=Arachis hypogaea OX=3818 GN=PNC1 PE=1 SV=2
CL16376.Contig9_All	2.853	12.16	2.30394	Sugar transporter ERD6-like 7 OS=Arabidopsis thaliana OX=3702 GN=At2g48020 PE=2 SV=2
[truncated: 5,987 more rows]

## Sheet: Table S5
Supplemental Table S5 DEGs identified in the PC vs PP comparison
[truncated: 1,268 more rows]

## Sheet: Table S6
Supplemental Table S6 GO enrichment analysis of DEGs in four comparisons
[truncated: 501 more rows]

[truncated: 6 more sheets: Table S7, Table S8, Table S9, Table S10, Table S11, Table S12]
